# Supplementary material for: Trichodermin (12,13-ep­oxy­trichethec-9-en-4β-yl 4-fluoro­benzoate)
Source: Acta Crystallogr Sect E Struct Rep Online. 2010 Jul 24;66(Pt 8):o2097. doi: 10.1107/S1600536810028461 (PMC3007378; doi:10.1107/S1600536810028461)
Supplement: Supplementary file 1 [file e-66-o2097-sup1.cif]

##############################################################################
###                                                                        ###
###        Electronic paper (Acta Crystallographica Section E)             ###
###                                                                        ###
##############################################################################
#                                                                            #
# This CIF contains the data in a paper accepted for publication in Acta     #
# Crystallographica Section E. It conforms to the requirements of Notes      #
# for Authors for Section E, and has been peer reviewed under the auspices   #
# of the IUCr Commission on Journals.                                        #
#                                                                            #
# Full details of the Crystallographic Information File format               #
# are given in the paper "The Crystallographic Information File (CIF):       #
# a New Standard Archive File for Crystallography" by S. R. Hall, F. H.      #
# Allen and I. D. Brown [Acta Cryst. (1991), A47, 655-685].                  #
#                                                                            #
# The current version of the core CIF dictionary is obtainable from          #
# ftp://ftp.iucr.org/pub/cif_core.dic. The current version number is 2.4.    #
#                                                                            #
# Software is freely available for graphical display of the structure(s) in  #
# this CIF.  For information consult the CIF home page http://www.iucr.org/  #
# cif/home.html                                                              #
#                                                                            #
# This file may be used for bona fide research purposes within the           #
# scientific community so long as proper attribution is given to the journal # 
# article from which it was obtained.                                        #
#                                                                            #
##############################################################################
                                             
data_global
_audit_creation_method     'SHELXL-97'
_journal_date_recd_electronic     2010-07-06
_journal_date_accepted     2010-07-16
_journal_name_full     'Acta Crystallographica, Section E'
_journal_year     2010
_journal_volume     66
_journal_issue      8
_journal_page_first     o2097
_journal_page_last     o2097
_journal_paper_category     QO
_journal_coeditor_code     SI2275
_publ_contact_author_name     'Jin-Hao Zhao'
_publ_contact_author_address     'Zhejiang University, Hangzhou, China'
_publ_contact_author_email     'jinhaozhao@zju.edu.cn'
_publ_contact_author_fax     '086 571 86430193'
_publ_contact_author_phone     '0571-86971902'
_publ_section_title
;
Trichodermin (12,13-epoxytrichethec-9-en-4\b-yl 4-fluorobenzoate)
;
loop_
    _publ_author_name
    _publ_author_address
    'Xu-hui Xu'
;
Institute of Pesticide and Environmental Toxicology,
Zhejiang University,
Hangzhou 310029,
People's Republic of China
;
    'Zong-cheng Wang'
;
College of Pharmaceutical Sciences,
Zhejiang University of Technology,
Hangzhou 310032,
People's Republic of China
;
    'Jing-li Cheng'
;
Institute of Pesticide and Environmental Toxicology,
Zhejiang University,
Hangzhou 310029,
People's Republic of China
;
    'Yong Zhou'
;
Institute of Pesticide and Environmental Toxicology,
Zhejiang University,
Hangzhou 310029,
People's Republic of China
;
    'Jin-hao Zhao'
;
Institute of Pesticide and Environmental Toxicology,
Zhejiang University,
Hangzhou 310029,
People's Republic of China
;
data_I
_audit_creation_method     SHELXL-97
_chemical_name_systematic
;
12,13-epoxytrichothec-9-en-4\b-yl 4-fluorobenzoate
;
_chemical_name_common     Trichodermin
_chemical_formula_moiety     'C22 H25 F O4'
_chemical_formula_sum     'C22 H25 F O4'
_chemical_formula_iupac     'C22 H25 F O4'
_chemical_formula_weight     372.42
_chemical_melting_point     ?
_symmetry_cell_setting     orthorhombic
_symmetry_space_group_name_H-M     'P 21 21 21'
_symmetry_space_group_name_Hall     'P 2ac 2ab'
loop_
    _symmetry_equiv_pos_as_xyz
    'x, y, z'
    '-x+1/2, -y, z+1/2'
    'x+1/2, -y+1/2, -z'
    '-x, y+1/2, -z+1/2'
_cell_length_a     8.1643(4)
_cell_length_b     9.9979(4)
_cell_length_c     23.6503(9)
_cell_angle_alpha     90.00
_cell_angle_beta     90.00
_cell_angle_gamma     90.00
_cell_volume     1930.48(14)
_cell_formula_units_Z     4
_cell_measurement_reflns_used     13225
_cell_measurement_theta_min     3.0
_cell_measurement_theta_max     27.4
_cell_measurement_temperature     296.0(10)
_exptl_crystal_description     'chunk'
_exptl_crystal_colour     'colorless'
_exptl_crystal_size_max     0.49
_exptl_crystal_size_mid     0.38
_exptl_crystal_size_min     0.28
_exptl_crystal_density_diffrn     1.281
_exptl_crystal_density_meas     ?
_exptl_crystal_density_method     'not measured'
_exptl_crystal_F_000     792
_exptl_absorpt_coefficient_mu     0.093
_exptl_absorpt_correction_type     multi-scan
_exptl_absorpt_process_details     '(ABSCOR; Higashi, 1995)'
_exptl_absorpt_correction_T_min     0.9557
_exptl_absorpt_correction_T_max     0.9744
_exptl_special_details
;
;
_diffrn_ambient_temperature     296.0(10)
_diffrn_radiation_type     MoK\a
_diffrn_radiation_wavelength     0.71073
_diffrn_radiation_source     'rolling anode'
_diffrn_radiation_monochromator     graphite
_diffrn_measurement_device_type     'Rigaku R-AXIS RAPID/ZJUG'
_diffrn_measurement_method     \w
_diffrn_detector_area_resol_mean     10.00
_diffrn_reflns_number     16756
_diffrn_reflns_av_R_equivalents     0.0303
_diffrn_reflns_av_sigmaI/netI     0.0165
_diffrn_reflns_theta_min     3.03
_diffrn_reflns_theta_max     26.00
_diffrn_reflns_theta_full     26.00
_diffrn_measured_fraction_theta_max     0.998
_diffrn_measured_fraction_theta_full     0.998
_diffrn_reflns_limit_h_min     -10
_diffrn_reflns_limit_h_max     10
_diffrn_reflns_limit_k_min     -11
_diffrn_reflns_limit_k_max     12
_diffrn_reflns_limit_l_min     -29
_diffrn_reflns_limit_l_max     29
_diffrn_standards_number     ?
_diffrn_standards_interval_count     ?
_diffrn_standards_interval_time     ?
_diffrn_standards_decay_%     ?
_refine_special_details
;
Refinement of <i>F</i>^2^ against ALL reflections. The weighted <i>R</i>-factor
<i>wR</i> and goodness of fit <i>S</i> are based on <i>F</i>^2^, conventional
<i>R</i>-factors <i>R</i> are based on <i>F</i>, with <i>F</i> set to zero for
negative <i>F</i>^2^. The threshold expression of <i>F</i>^2^ >
\s(<i>F</i>^2^) is used only for calculating <i>R</i>-factors(gt) <i>etc</i>.
and is not relevant to the choice of reflections for refinement.
<i>R</i>-factors based on <i>F</i>^2^ are statistically about twice as large
as those based on <i>F</i>, and <i>R</i>- factors based on ALL data will be
even larger.
;
_reflns_number_total     2183
_reflns_number_gt     1760
_reflns_threshold_expression     I>2sigma(I)
_refine_ls_structure_factor_coef     Fsqd
_refine_ls_matrix_type     full
_refine_ls_R_factor_all     0.0475
_refine_ls_R_factor_gt     0.0336
_refine_ls_wR_factor_gt     0.0714
_refine_ls_wR_factor_ref     0.0860
_refine_ls_goodness_of_fit_ref     1.002
_refine_ls_restrained_S_all     1.002
_refine_ls_number_reflns     2183
_refine_ls_number_parameters     248
_refine_ls_number_restraints     0
_refine_ls_hydrogen_treatment     constr
_refine_ls_weighting_scheme     calc
_refine_ls_weighting_details
         'calc w=1/[\s^2^(Fo^2^)+(0.0289P)^2^+0.6417P] where P=(Fo^2^+2Fc^2^)/3'
_atom_sites_solution_hydrogens     geom
_atom_sites_solution_primary     direct
_atom_sites_solution_secondary     difmap
_refine_ls_shift/su_max     0.000
_refine_ls_shift/su_mean     0.000
_refine_diff_density_max     0.160
_refine_diff_density_min     -0.155
_refine_ls_extinction_method     'SHELXL97 (Sheldrick, 2008)'
_refine_ls_extinction_coef     0.0158(10)
_refine_ls_extinction_expression
                                  'Fc^*^=kFc[1+0.001xFc^2^\l^3^/sin(2\q)]^-1/4^'
_refine_ls_abs_structure_details     ?
_refine_ls_abs_structure_Flack     ?
loop_
    _atom_type_symbol
    _atom_type_description
    _atom_type_scat_dispersion_real
    _atom_type_scat_dispersion_imag
    _atom_type_scat_source
    'C' 'C' 0.0033 0.0016
                         'International Tables Vol C Tables 4.2.6.8 and 6.1.1.4'
    'H' 'H' 0.0000 0.0000
                         'International Tables Vol C Tables 4.2.6.8 and 6.1.1.4'
    'F' 'F' 0.0171 0.0103
                         'International Tables Vol C Tables 4.2.6.8 and 6.1.1.4'
    'O' 'O' 0.0106 0.0060
                         'International Tables Vol C Tables 4.2.6.8 and 6.1.1.4'
_computing_data_collection     'PROCESS-AUTO (Rigaku, 2006)'
_computing_cell_refinement     'PROCESS-AUTO (Rigaku, 2006)'
_computing_data_reduction     'CrystalStructure (Rigaku, 2007)'
_computing_structure_solution     'SHELXS97 (Sheldrick, 2008)'
_computing_structure_refinement     'SHELXL97 (Sheldrick, 2008)'
_computing_molecular_graphics     'ORTEP-3 for Windows (Farrugia, 1997)'
_computing_publication_material
                                'WinGX (Farrugia, 1999) and PLATON (Spek, 2009)'
loop_
    _atom_site_type_symbol
    _atom_site_label
    _atom_site_fract_x
    _atom_site_fract_y
    _atom_site_fract_z
    _atom_site_U_iso_or_equiv
    _atom_site_adp_type
    _atom_site_calc_flag
    _atom_site_refinement_flags
    _atom_site_occupancy
    _atom_site_disorder_assembly
    _atom_site_disorder_group
    O O3 0.5928(2) 0.17729(19) 0.38572(8) 0.0590(5) Uani d . 1 . .
    O O1 0.3925(2) 0.58802(17) 0.41271(7) 0.0552(5) Uani d . 1 . .
    C C9 0.3220(3) 0.4541(3) 0.32881(10) 0.0448(6) Uani d . 1 . .
    C C10 0.3644(3) 0.3262(2) 0.36490(10) 0.0452(6) Uani d . 1 . .
    C C4 0.4116(3) 0.5769(2) 0.35259(9) 0.0467(6) Uani d . 1 . .
    H H4 0.5286 0.5683 0.3440 0.056 Uiso calc R 1 . .
    O O4 0.8524(3) 0.2138(2) 0.35947(10) 0.0769(7) Uani d . 1 . .
    C C17 0.7821(3) 0.0043(3) 0.40042(10) 0.0481(6) Uani d . 1 . .
    C C6 0.2105(4) 0.7223(3) 0.30230(11) 0.0516(7) Uani d . 1 . .
    C C8 0.1381(3) 0.4869(3) 0.33098(11) 0.0529(7) Uani d . 1 . .
    H H8A 0.0763 0.4100 0.3179 0.063 Uiso calc R 1 . .
    H H8B 0.1066 0.5044 0.3698 0.063 Uiso calc R 1 . .
    C C5 0.3514(4) 0.7072(3) 0.32885(11) 0.0514(7) Uani d . 1 . .
    H H5 0.4177 0.7821 0.3331 0.062 Uiso calc R 1 . .
    C C18 0.6592(4) -0.0777(3) 0.42095(12) 0.0576(7) Uani d . 1 . .
    H H18 0.5513 -0.0480 0.4210 0.069 Uiso calc R 1 . .
    O O2 0.2982(3) 0.2494(2) 0.46425(8) 0.0710(6) Uani d . 1 . .
    C C7 0.0950(4) 0.6076(3) 0.29473(12) 0.0607(7) Uani d . 1 . .
    H H7A 0.0952 0.5810 0.2553 0.073 Uiso calc R 1 . .
    H H7B -0.0149 0.6369 0.3041 0.073 Uiso calc R 1 . .
    C C16 0.7495(3) 0.1413(3) 0.37958(11) 0.0521(7) Uani d . 1 . .
    C C22 0.9427(4) -0.0412(3) 0.40068(11) 0.0565(7) Uani d . 1 . .
    H H22 1.0257 0.0137 0.3869 0.068 Uiso calc R 1 . .
    F F1 0.8929(3) -0.36743(17) 0.46149(10) 0.1008(7) Uani d . 1 . .
    C C20 0.8560(4) -0.2447(3) 0.44071(14) 0.0665(8) Uani d . 1 . .
    C C2 0.5964(4) 0.4062(3) 0.42280(13) 0.0663(9) Uani d . 1 . .
    H H2A 0.6725 0.4758 0.4117 0.080 Uiso calc R 1 . .
    H H2B 0.6451 0.3541 0.4530 0.080 Uiso calc R 1 . .
    C C13 0.1585(4) 0.8535(3) 0.27722(11) 0.0645(8) Uani d . 1 . .
    H H13A 0.2345 0.9220 0.2882 0.097 Uiso calc R 1 . .
    H H13B 0.0511 0.8762 0.2907 0.097 Uiso calc R 1 . .
    H H13C 0.1564 0.8463 0.2367 0.097 Uiso calc R 1 . .
    C C11 0.3138(3) 0.3591(3) 0.42485(11) 0.0518(7) Uani d . 1 . .
    C C15 0.2899(4) 0.1980(3) 0.34125(13) 0.0591(7) Uani d . 1 . .
    H H15A 0.2996 0.1277 0.3687 0.089 Uiso calc R 1 . .
    H H15B 0.3469 0.1728 0.3074 0.089 Uiso calc R 1 . .
    H H15C 0.1764 0.2126 0.3327 0.089 Uiso calc R 1 . .
    C C14 0.3756(4) 0.4322(3) 0.26721(11) 0.0636(8) Uani d . 1 . .
    H H14A 0.3711 0.5156 0.2472 0.095 Uiso calc R 1 . .
    H H14B 0.3035 0.3690 0.2495 0.095 Uiso calc R 1 . .
    H H14C 0.4855 0.3983 0.2665 0.095 Uiso calc R 1 . .
    C C1 0.5533(3) 0.3168(3) 0.37240(12) 0.0549(7) Uani d . 1 . .
    H H1 0.6103 0.3463 0.3381 0.066 Uiso calc R 1 . .
    C C3 0.4327(4) 0.4666(3) 0.44166(11) 0.0614(8) Uani d . 1 . .
    H H3 0.4312 0.4802 0.4827 0.074 Uiso calc R 1 . .
    C C12 0.1571(4) 0.3327(3) 0.45174(12) 0.0694(8) Uani d . 1 . .
    H H12A 0.1204 0.3945 0.4807 0.083 Uiso calc R 1 . .
    H H12B 0.0706 0.2946 0.4287 0.083 Uiso calc R 1 . .
    C C19 0.6964(4) -0.2039(3) 0.44136(14) 0.0680(9) Uani d . 1 . .
    H H19 0.6145 -0.2596 0.4552 0.082 Uiso calc R 1 . .
    C C21 0.9811(4) -0.1672(3) 0.42114(13) 0.0651(8) Uani d . 1 . .
    H H21 1.0887 -0.1979 0.4215 0.078 Uiso calc R 1 . .
loop_
    _atom_site_aniso_label
    _atom_site_aniso_U_11
    _atom_site_aniso_U_22
    _atom_site_aniso_U_33
    _atom_site_aniso_U_12
    _atom_site_aniso_U_13
    _atom_site_aniso_U_23
    O3 0.0414(10) 0.0521(10) 0.0836(13) -0.0025(9) 0.0026(10) 0.0180(10)
    O1 0.0717(13) 0.0486(9) 0.0453(9) -0.0096(10) -0.0136(9) 0.0011(8)
    C9 0.0439(15) 0.0497(14) 0.0408(12) -0.0047(12) -0.0050(11) 0.0007(11)
    C10 0.0418(14) 0.0432(13) 0.0505(13) -0.0070(12) -0.0056(11) 0.0035(11)
    C4 0.0462(15) 0.0498(13) 0.0441(12) -0.0082(13) -0.0059(11) 0.0058(11)
    O4 0.0477(12) 0.0872(16) 0.0958(15) -0.0058(12) 0.0064(11) 0.0384(13)
    C17 0.0456(15) 0.0544(15) 0.0443(12) -0.0032(13) -0.0004(11) -0.0004(12)
    C6 0.0571(17) 0.0521(16) 0.0457(13) 0.0041(14) -0.0044(13) 0.0033(12)
    C8 0.0462(15) 0.0538(15) 0.0587(15) -0.0060(13) -0.0093(13) -0.0004(13)
    C5 0.0588(17) 0.0450(14) 0.0505(13) -0.0086(13) -0.0078(13) 0.0083(11)
    C18 0.0453(16) 0.0545(16) 0.0729(17) -0.0071(14) -0.0045(14) 0.0025(14)
    O2 0.0814(15) 0.0665(12) 0.0651(12) -0.0101(12) 0.0039(11) 0.0243(11)
    C7 0.0522(17) 0.0653(17) 0.0647(16) 0.0015(15) -0.0151(14) 0.0030(14)
    C16 0.0431(15) 0.0613(16) 0.0518(14) -0.0041(13) -0.0025(12) 0.0086(13)
    C22 0.0476(16) 0.0649(18) 0.0568(15) -0.0010(14) 0.0076(13) 0.0007(14)
    F1 0.0951(15) 0.0492(9) 0.1582(19) 0.0028(11) -0.0263(15) 0.0116(11)
    C20 0.068(2) 0.0427(14) 0.089(2) 0.0002(15) -0.0128(17) -0.0025(15)
    C2 0.066(2) 0.0576(16) 0.0751(18) -0.0158(16) -0.0304(16) 0.0173(15)
    C13 0.075(2) 0.0609(17) 0.0571(15) 0.0136(17) -0.0039(15) 0.0045(14)
    C11 0.0595(17) 0.0507(15) 0.0453(13) -0.0089(14) -0.0027(12) 0.0101(12)
    C15 0.0565(17) 0.0485(15) 0.0723(18) -0.0081(14) -0.0036(15) -0.0055(14)
    C14 0.0688(19) 0.0741(19) 0.0481(14) 0.0076(18) -0.0015(14) -0.0008(14)
    C1 0.0460(15) 0.0491(14) 0.0697(16) -0.0067(13) -0.0063(14) 0.0159(14)
    C3 0.085(2) 0.0547(15) 0.0449(13) -0.0137(17) -0.0199(15) 0.0086(12)
    C12 0.072(2) 0.073(2) 0.0625(17) -0.0079(19) 0.0111(16) 0.0079(16)
    C19 0.062(2) 0.0494(16) 0.093(2) -0.0131(15) -0.0047(17) 0.0045(15)
    C21 0.0585(18) 0.0628(18) 0.0739(18) 0.0097(16) 0.0012(15) -0.0068(16)
_geom_special_details
;
All e.s.d.'s (except the e.s.d. in the dihedral angle between two l.s. planes)
are estimated using the full covariance matrix. The cell e.s.d.'s are taken
into account individually in the estimation of e.s.d.'s in distances, angles
and torsion angles; correlations between e.s.d.'s in cell parameters are only
used when they are defined by crystal symmetry. An approximate (isotropic)
treatment of cell e.s.d.'s is used for estimating e.s.d.'s involving l.s.
planes.
;
loop_
    _geom_bond_atom_site_label_1
    _geom_bond_atom_site_label_2
    _geom_bond_site_symmetry_2
    _geom_bond_distance
    _geom_bond_publ_flag
    O3 C16 . 1.337(3) ?
    O3 C1 . 1.466(3) ?
    O1 C3 . 1.432(3) ?
    O1 C4 . 1.435(3) ?
    C9 C14 . 1.537(4) ?
    C9 C4 . 1.536(3) ?
    C9 C8 . 1.537(4) ?
    C9 C10 . 1.576(3) ?
    C10 C11 . 1.513(4) ?
    C10 C15 . 1.525(3) ?
    C10 C1 . 1.555(4) ?
    C4 C5 . 1.501(3) ?
    C4 H4 . 0.9800 ?
    O4 C16 . 1.207(3) ?
    C17 C18 . 1.384(4) ?
    C17 C22 . 1.388(4) ?
    C17 C16 . 1.480(4) ?
    C6 C5 . 1.319(4) ?
    C6 C7 . 1.496(4) ?
    C6 C13 . 1.501(4) ?
    C8 C7 . 1.522(4) ?
    C8 H8A . 0.9700 ?
    C8 H8B . 0.9700 ?
    C5 H5 . 0.9300 ?
    C18 C19 . 1.384(4) ?
    C18 H18 . 0.9300 ?
    O2 C11 . 1.445(3) ?
    O2 C12 . 1.452(4) ?
    C7 H7A . 0.9700 ?
    C7 H7B . 0.9700 ?
    C22 C21 . 1.386(4) ?
    C22 H22 . 0.9300 ?
    F1 C20 . 1.356(3) ?
    C20 C21 . 1.364(4) ?
    C20 C19 . 1.365(5) ?
    C2 C1 . 1.531(4) ?
    C2 C3 . 1.533(5) ?
    C2 H2A . 0.9700 ?
    C2 H2B . 0.9700 ?
    C13 H13A . 0.9600 ?
    C13 H13B . 0.9600 ?
    C13 H13C . 0.9600 ?
    C11 C12 . 1.452(4) ?
    C11 C3 . 1.502(4) ?
    C15 H15A . 0.9600 ?
    C15 H15B . 0.9600 ?
    C15 H15C . 0.9600 ?
    C14 H14A . 0.9600 ?
    C14 H14B . 0.9600 ?
    C14 H14C . 0.9600 ?
    C1 H1 . 0.9800 ?
    C3 H3 . 0.9800 ?
    C12 H12A . 0.9700 ?
    C12 H12B . 0.9700 ?
    C19 H19 . 0.9300 ?
    C21 H21 . 0.9300 ?
loop_
    _geom_angle_atom_site_label_1
    _geom_angle_atom_site_label_2
    _geom_angle_atom_site_label_3
    _geom_angle_site_symmetry_1
    _geom_angle_site_symmetry_3
    _geom_angle
    _geom_angle_publ_flag
    C16 O3 C1 . . 116.3(2) ?
    C3 O1 C4 . . 112.6(2) ?
    C14 C9 C4 . . 109.0(2) ?
    C14 C9 C8 . . 109.9(2) ?
    C4 C9 C8 . . 106.4(2) ?
    C14 C9 C10 . . 109.6(2) ?
    C4 C9 C10 . . 110.21(18) ?
    C8 C9 C10 . . 111.7(2) ?
    C11 C10 C15 . . 114.7(2) ?
    C11 C10 C1 . . 100.2(2) ?
    C15 C10 C1 . . 112.7(2) ?
    C11 C10 C9 . . 105.7(2) ?
    C15 C10 C9 . . 113.3(2) ?
    C1 C10 C9 . . 109.2(2) ?
    O1 C4 C5 . . 105.6(2) ?
    O1 C4 C9 . . 111.87(19) ?
    C5 C4 C9 . . 113.6(2) ?
    O1 C4 H4 . . 108.6 ?
    C5 C4 H4 . . 108.6 ?
    C9 C4 H4 . . 108.6 ?
    C18 C17 C22 . . 119.3(3) ?
    C18 C17 C16 . . 122.4(3) ?
    C22 C17 C16 . . 118.3(2) ?
    C5 C6 C7 . . 121.2(2) ?
    C5 C6 C13 . . 122.4(3) ?
    C7 C6 C13 . . 116.4(2) ?
    C7 C8 C9 . . 112.1(2) ?
    C7 C8 H8A . . 109.2 ?
    C9 C8 H8A . . 109.2 ?
    C7 C8 H8B . . 109.2 ?
    C9 C8 H8B . . 109.2 ?
    H8A C8 H8B . . 107.9 ?
    C6 C5 C4 . . 124.3(2) ?
    C6 C5 H5 . . 117.9 ?
    C4 C5 H5 . . 117.9 ?
    C19 C18 C17 . . 120.2(3) ?
    C19 C18 H18 . . 119.9 ?
    C17 C18 H18 . . 119.9 ?
    C11 O2 C12 . . 60.18(17) ?
    C6 C7 C8 . . 113.3(2) ?
    C6 C7 H7A . . 108.9 ?
    C8 C7 H7A . . 108.9 ?
    C6 C7 H7B . . 108.9 ?
    C8 C7 H7B . . 108.9 ?
    H7A C7 H7B . . 107.7 ?
    O4 C16 O3 . . 123.2(3) ?
    O4 C16 C17 . . 124.2(3) ?
    O3 C16 C17 . . 112.6(2) ?
    C21 C22 C17 . . 120.9(3) ?
    C21 C22 H22 . . 119.6 ?
    C17 C22 H22 . . 119.6 ?
    F1 C20 C21 . . 118.1(3) ?
    F1 C20 C19 . . 118.6(3) ?
    C21 C20 C19 . . 123.3(3) ?
    C1 C2 C3 . . 104.8(2) ?
    C1 C2 H2A . . 110.8 ?
    C3 C2 H2A . . 110.8 ?
    C1 C2 H2B . . 110.8 ?
    C3 C2 H2B . . 110.8 ?
    H2A C2 H2B . . 108.9 ?
    C6 C13 H13A . . 109.5 ?
    C6 C13 H13B . . 109.5 ?
    H13A C13 H13B . . 109.5 ?
    C6 C13 H13C . . 109.5 ?
    H13A C13 H13C . . 109.5 ?
    H13B C13 H13C . . 109.5 ?
    O2 C11 C12 . . 60.15(17) ?
    O2 C11 C3 . . 115.4(2) ?
    C12 C11 C3 . . 125.7(3) ?
    O2 C11 C10 . . 117.6(2) ?
    C12 C11 C10 . . 127.7(2) ?
    C3 C11 C10 . . 103.1(2) ?
    C10 C15 H15A . . 109.5 ?
    C10 C15 H15B . . 109.5 ?
    H15A C15 H15B . . 109.5 ?
    C10 C15 H15C . . 109.5 ?
    H15A C15 H15C . . 109.5 ?
    H15B C15 H15C . . 109.5 ?
    C9 C14 H14A . . 109.5 ?
    C9 C14 H14B . . 109.5 ?
    H14A C14 H14B . . 109.5 ?
    C9 C14 H14C . . 109.5 ?
    H14A C14 H14C . . 109.5 ?
    H14B C14 H14C . . 109.5 ?
    O3 C1 C2 . . 109.7(2) ?
    O3 C1 C10 . . 107.5(2) ?
    C2 C1 C10 . . 106.4(2) ?
    O3 C1 H1 . . 111.0 ?
    C2 C1 H1 . . 111.0 ?
    C10 C1 H1 . . 111.0 ?
    O1 C3 C11 . . 109.4(2) ?
    O1 C3 C2 . . 113.3(2) ?
    C11 C3 C2 . . 101.8(2) ?
    O1 C3 H3 . . 110.7 ?
    C11 C3 H3 . . 110.7 ?
    C2 C3 H3 . . 110.7 ?
    O2 C12 C11 . . 59.67(18) ?
    O2 C12 H12A . . 117.8 ?
    C11 C12 H12A . . 117.8 ?
    O2 C12 H12B . . 117.8 ?
    C11 C12 H12B . . 117.8 ?
    H12A C12 H12B . . 114.9 ?
    C20 C19 C18 . . 118.5(3) ?
    C20 C19 H19 . . 120.7 ?
    C18 C19 H19 . . 120.7 ?
    C20 C21 C22 . . 117.8(3) ?
    C20 C21 H21 . . 121.1 ?
    C22 C21 H21 . . 121.1 ?
loop_
    _geom_torsion_atom_site_label_1
    _geom_torsion_atom_site_label_2
    _geom_torsion_atom_site_label_3
    _geom_torsion_atom_site_label_4
    _geom_torsion_site_symmetry_1
    _geom_torsion_site_symmetry_2
    _geom_torsion_site_symmetry_3
    _geom_torsion_site_symmetry_4
    _geom_torsion
    _geom_torsion_publ_flag
    C14 C9 C10 C11 . . . . 177.8(2) ?
    C4 C9 C10 C11 . . . . 57.9(3) ?
    C8 C9 C10 C11 . . . . -60.2(3) ?
    C14 C9 C10 C15 . . . . -55.8(3) ?
    C4 C9 C10 C15 . . . . -175.7(2) ?
    C8 C9 C10 C15 . . . . 66.2(3) ?
    C14 C9 C10 C1 . . . . 70.8(3) ?
    C4 C9 C10 C1 . . . . -49.2(3) ?
    C8 C9 C10 C1 . . . . -167.2(2) ?
    C3 O1 C4 C5 . . . . 175.3(2) ?
    C3 O1 C4 C9 . . . . 51.3(3) ?
    C14 C9 C4 O1 . . . . -168.6(2) ?
    C8 C9 C4 O1 . . . . 72.9(3) ?
    C10 C9 C4 O1 . . . . -48.3(3) ?
    C14 C9 C4 C5 . . . . 72.0(3) ?
    C8 C9 C4 C5 . . . . -46.5(3) ?
    C10 C9 C4 C5 . . . . -167.7(2) ?
    C14 C9 C8 C7 . . . . -56.3(3) ?
    C4 C9 C8 C7 . . . . 61.5(3) ?
    C10 C9 C8 C7 . . . . -178.2(2) ?
    C7 C6 C5 C4 . . . . 1.4(4) ?
    C13 C6 C5 C4 . . . . -177.5(3) ?
    O1 C4 C5 C6 . . . . -105.8(3) ?
    C9 C4 C5 C6 . . . . 17.1(4) ?
    C22 C17 C18 C19 . . . . -0.2(4) ?
    C16 C17 C18 C19 . . . . -178.3(3) ?
    C5 C6 C7 C8 . . . . 12.8(4) ?
    C13 C6 C7 C8 . . . . -168.2(2) ?
    C9 C8 C7 C6 . . . . -45.5(3) ?
    C1 O3 C16 O4 . . . . -6.6(4) ?
    C1 O3 C16 C17 . . . . 173.1(2) ?
    C18 C17 C16 O4 . . . . -177.1(3) ?
    C22 C17 C16 O4 . . . . 4.7(4) ?
    C18 C17 C16 O3 . . . . 3.3(4) ?
    C22 C17 C16 O3 . . . . -174.9(2) ?
    C18 C17 C22 C21 . . . . 0.0(4) ?
    C16 C17 C22 C21 . . . . 178.2(2) ?
    C12 O2 C11 C3 . . . . 118.1(3) ?
    C12 O2 C11 C10 . . . . -119.7(3) ?
    C15 C10 C11 O2 . . . . 38.5(3) ?
    C1 C10 C11 O2 . . . . -82.5(3) ?
    C9 C10 C11 O2 . . . . 164.1(2) ?
    C15 C10 C11 C12 . . . . -33.7(4) ?
    C1 C10 C11 C12 . . . . -154.7(3) ?
    C9 C10 C11 C12 . . . . 91.9(3) ?
    C15 C10 C11 C3 . . . . 166.8(2) ?
    C1 C10 C11 C3 . . . . 45.8(2) ?
    C9 C10 C11 C3 . . . . -67.6(2) ?
    C16 O3 C1 C2 . . . . -81.3(3) ?
    C16 O3 C1 C10 . . . . 163.5(2) ?
    C3 C2 C1 O3 . . . . -117.3(2) ?
    C3 C2 C1 C10 . . . . -1.4(3) ?
    C11 C10 C1 O3 . . . . 90.8(2) ?
    C15 C10 C1 O3 . . . . -31.6(3) ?
    C9 C10 C1 O3 . . . . -158.49(19) ?
    C11 C10 C1 C2 . . . . -26.7(3) ?
    C15 C10 C1 C2 . . . . -149.1(2) ?
    C9 C10 C1 C2 . . . . 84.0(2) ?
    C4 O1 C3 C11 . . . . -64.5(3) ?
    C4 O1 C3 C2 . . . . 48.2(3) ?
    O2 C11 C3 O1 . . . . -157.9(2) ?
    C12 C11 C3 O1 . . . . -87.6(3) ?
    C10 C11 C3 O1 . . . . 72.5(3) ?
    O2 C11 C3 C2 . . . . 82.0(3) ?
    C12 C11 C3 C2 . . . . 152.3(3) ?
    C10 C11 C3 C2 . . . . -47.6(2) ?
    C1 C2 C3 O1 . . . . -88.0(2) ?
    C1 C2 C3 C11 . . . . 29.3(3) ?
    C3 C11 C12 O2 . . . . -101.4(3) ?
    C10 C11 C12 O2 . . . . 103.4(3) ?
    F1 C20 C19 C18 . . . . 179.0(3) ?
    C21 C20 C19 C18 . . . . 0.3(5) ?
    C17 C18 C19 C20 . . . . 0.0(5) ?
    F1 C20 C21 C22 . . . . -179.1(3) ?
    C19 C20 C21 C22 . . . . -0.4(5) ?
    C17 C22 C21 C20 . . . . 0.3(4) ?
