# Supplementary material for: Trichodermin (12,13-ep­oxy­trichethec-9-en-4β-yl 4-fluoro­benzoate)
Source: Acta Crystallogr Sect E Struct Rep Online. 2010 Jul 24;66(Pt 8):o2097. doi: 10.1107/S1600536810028461 (PMC3007378; doi:10.1107/S1600536810028461)
Supplement: Supplementary file 2 [file e-66-o2097-Isup2.hkl]

#
# h,k,l, Fc-squared, Fo-squared, sigma(Fo-squared) and status flag
#
data_I
_shelx_title ' mmdf in P 21 21 21'
_shelx_refln_list_code          4
_shelx_F_calc_maximum      156.63
_exptl_crystal_F_000       792.00
_reflns_d_resolution_high  0.8107
 
loop_
 _symmetry_equiv_pos_as_xyz
 'x, y, z'
 '-x+1/2, -y, z+1/2'
 'x+1/2, -y+1/2, -z'
 '-x, y+1/2, -z+1/2'
 
_cell_length_a     8.1643
_cell_length_b     9.9979
_cell_length_c    23.6503
_cell_angle_alpha  90.000
_cell_angle_beta   90.000
_cell_angle_gamma  90.000
 
_shelx_F_squared_multiplier     1.000
 
loop_
 _refln_index_h
 _refln_index_k
 _refln_index_l
 _refln_F_squared_calc
 _refln_F_squared_meas
 _refln_F_squared_sigma
 _refln_observed_status
   2   0   0     2994.05     2848.73     39.25 o
   4   0   0     9053.22     9480.69    105.81 o
   6   0   0        1.84        2.82      2.77 o
   8   0   0        0.62       -3.51      3.65 o
  10   0   0        1.11        1.07      4.43 o
   1   1   0    24531.95    26857.63    183.69 o
   2   1   0        1.44        0.96      1.05 o
   3   1   0     2163.98     2087.27     15.82 o
   4   1   0     6867.75     7506.29     58.87 o
   5   1   0       55.43       61.07      2.58 o
   6   1   0      302.69      308.98      5.54 o
   7   1   0        5.14        7.24      3.81 o
   8   1   0        0.10        1.50      2.44 o
   9   1   0        0.18        4.96      3.82 o
  10   1   0        1.96        0.47      3.19 o
   0   2   0     3600.05     3603.37     48.09 o
   1   2   0      442.33      392.92      2.67 o
   2   2   0     3469.09     3379.26     21.86 o
   3   2   0      857.84      898.91      7.62 o
   4   2   0        1.32       -0.64      1.55 o
   5   2   0        0.93        0.40      1.55 o
   6   2   0      231.01      233.92      5.28 o
   7   2   0        1.23        2.71      2.92 o
   8   2   0        2.15        1.79      2.76 o
   9   2   0        6.34        4.17      3.84 o
   1   3   0       14.89       15.76      0.85 o
   2   3   0      382.82      346.63      3.47 o
   3   3   0      332.96      305.91      3.10 o
   4   3   0       26.43       30.33      1.77 o
   5   3   0      159.36      162.82      3.81 o
   6   3   0       16.10       17.31      2.22 o
   7   3   0       16.97        8.69      2.49 o
   8   3   0      144.03      152.16      4.81 o
   9   3   0        9.29        6.85      3.39 o
   0   4   0      192.78      175.09      4.74 o
   1   4   0      170.26      148.68      2.19 o
   2   4   0     1008.97     1039.37      7.00 o
   3   4   0      109.74      121.08      2.41 o
   4   4   0      327.54      323.27      3.82 o
   5   4   0       13.91       17.40      2.35 o
   6   4   0      102.39       97.48      4.08 o
   7   4   0       17.78       16.59      2.55 o
   8   4   0       32.78       35.32      5.49 o
   9   4   0        1.01        2.40      3.03 o
   1   5   0     1087.08     1122.55      9.03 o
   2   5   0      306.70      308.26      4.02 o
   3   5   0       12.12       12.34      1.22 o
   4   5   0        2.45        5.08      1.62 o
   5   5   0      131.80      127.15      3.58 o
   6   5   0       39.98       34.68      2.35 o
   7   5   0        1.45        1.89      2.01 o
   8   5   0        5.26        4.36      2.96 o
   9   5   0        8.95        7.07      3.74 o
   0   6   0       76.35       94.14      4.25 o
   1   6   0       68.24       55.48      1.69 o
   2   6   0        8.17        6.17      1.55 o
   3   6   0       21.09       21.61      2.18 o
   4   6   0       73.04       73.57      2.95 o
   5   6   0      140.43      149.92      3.58 o
   6   6   0       12.11       16.42      2.68 o
   7   6   0        4.55        6.08      2.77 o
   8   6   0        2.56        3.45      2.59 o
   1   7   0      314.52      314.70      4.70 o
   2   7   0       29.14       24.16      1.88 o
   3   7   0      446.82      461.18      5.34 o
   4   7   0       54.44       47.61      2.77 o
   5   7   0      179.64      175.99      3.82 o
   6   7   0       88.10       91.35      4.00 o
   7   7   0        2.59        3.51      2.33 o
   8   7   0        0.00        2.24      2.40 o
   0   8   0       49.94       62.22      4.41 o
   1   8   0        2.11        3.03      1.86 o
   2   8   0      196.48      201.98      3.43 o
   3   8   0        0.14        0.99      1.67 o
   4   8   0       28.52       27.44      3.65 o
   5   8   0        8.25        7.81      1.81 o
   6   8   0        0.05        0.65      2.16 o
   7   8   0        0.26        2.29      2.28 o
   1   9   0        2.48        1.52      1.45 o
   2   9   0       12.63       13.25      2.38 o
   3   9   0       85.08       88.14      3.12 o
   4   9   0       44.09       49.31      4.82 o
   5   9   0        0.06        1.12      2.56 o
   6   9   0       14.72       10.76      5.00 o
   0  10   0        0.90        0.52      1.56 o
   1  10   0       47.61       41.20      2.55 o
   2  10   0        0.09        0.43      1.72 o
   3  10   0        0.00        0.81      1.32 o
   4  10   0        9.19        3.74      3.67 o
   5  10   0        2.01       -0.06      2.15 o
   1  11   0        1.34        0.55      1.70 o
   2  11   0        0.00       -0.02      1.18 o
   3  11   0       54.16       67.72      4.82 o
   4  11   0        8.04        4.40      3.57 o
   0  12   0       11.82       12.39      3.57 o
   1  12   0        0.12        1.35      1.58 o
   2  12   0        7.86        6.89      3.04 o
   2   0   1     3826.44     3854.00     27.12 o
   3   0   1      385.68      389.74      4.13 o
   4   0   1      160.99      177.82      4.46 o
   5   0   1      106.66      110.33      3.04 o
   6   0   1       16.96       15.89      2.92 o
   7   0   1       40.53       39.20      3.60 o
   8   0   1        0.03        0.69      2.40 o
   9   0   1        0.60        0.22      2.62 o
  10   0   1       10.83        9.53      4.46 o
   1   1   1     4289.37     4098.33     18.85 o
   2   1   1     2692.57     2620.16     13.31 o
   3   1   1     1156.80     1099.41      6.73 o
   4   1   1       95.93       93.81      2.81 o
   5   1   1       20.91       20.90      2.07 o
   6   1   1       75.86       78.17      2.54 o
   7   1   1      169.72      172.11      3.66 o
   8   1   1        8.35       13.71      2.36 o
   9   1   1        0.55        0.54      1.97 o
  10   1   1       13.93        8.04      2.90 o
   0   2   1      187.14      154.66      2.68 o
   1   2   1      492.99      430.07      2.27 o
   2   2   1       57.40       53.52      1.08 o
   3   2   1      130.74      133.93      1.78 o
   4   2   1      980.67      972.48      6.62 o
   5   2   1       84.25       97.71      2.29 o
   6   2   1      672.81      646.68      6.13 o
   7   2   1       61.27       67.12      2.83 o
   8   2   1      116.61      116.94      3.59 o
   9   2   1        7.82        5.63      2.54 o
   0   3   1     1296.53     1267.82     20.68 o
   1   3   1      457.30      426.47      2.57 o
   2   3   1      499.74      514.50      2.96 o
   3   3   1      107.04      106.12      1.72 o
   4   3   1      189.20      210.49      2.34 o
   5   3   1      167.21      166.12      2.35 o
   6   3   1      134.94      140.74      2.73 o
   7   3   1      419.70      430.21      4.82 o
   8   3   1        0.26        0.27      1.47 o
   9   3   1       19.16       13.32      3.32 o
   0   4   1     1188.44     1188.92     13.31 o
   1   4   1      692.36      674.18      4.14 o
   2   4   1      864.84      944.82      4.37 o
   3   4   1     1388.80     1478.15      7.90 o
   4   4   1      113.86      114.45      2.11 o
   5   4   1      100.64      100.60      1.98 o
   6   4   1       56.70       63.75      2.06 o
   7   4   1      131.88      133.04      3.02 o
   8   4   1        1.09        1.45      1.76 o
   9   4   1        2.28        2.50      1.94 o
   0   5   1      221.69      260.88      5.10 o
   1   5   1      233.84      232.19      2.14 o
   2   5   1      325.25      307.98      2.29 o
   3   5   1       73.85       61.31      1.36 o
   4   5   1      181.51      186.89      2.38 o
   5   5   1       14.47       17.67      1.47 o
   6   5   1       45.87       41.51      2.07 o
   7   5   1       33.33       27.16      2.18 o
   8   5   1        1.45        0.86      1.57 o
   9   5   1       17.44       17.43      2.60 o
   0   6   1        0.10        0.41      1.79 o
   1   6   1      357.42      369.90      2.69 o
   2   6   1      406.56      389.80      3.19 o
   3   6   1       54.69       60.09      1.55 o
   4   6   1        3.42        1.26      0.94 o
   5   6   1       21.52       25.02      1.89 o
   6   6   1       56.85       59.43      2.08 o
   7   6   1       24.90       32.74      2.18 o
   8   6   1        0.38       -0.56      1.51 o
   0   7   1      654.98      633.14      7.68 o
   1   7   1      333.61      335.84      3.24 o
   2   7   1       24.92       25.96      1.27 o
   3   7   1        5.88        6.01      1.58 o
   4   7   1      305.77      296.14      3.93 o
   5   7   1      381.12      374.67      5.58 o
   6   7   1       35.24       38.57      2.28 o
   7   7   1       11.10       13.38      2.04 o
   8   7   1        2.27        2.67      1.67 o
   0   8   1      703.14      716.19      7.44 o
   1   8   1     1157.12     1177.23      8.10 o
   2   8   1      167.62      170.77      2.34 o
   3   8   1      234.89      239.04      4.82 o
   4   8   1       98.63       99.77      3.29 o
   5   8   1       53.75       50.85      2.35 o
   6   8   1       36.26       36.49      3.87 o
   7   8   1       10.23       10.47      2.01 o
   0   9   1       36.02       40.45      2.32 o
   1   9   1       33.23       32.28      1.55 o
   2   9   1      282.28      297.28      3.37 o
   3   9   1      202.99      212.64      2.66 o
   4   9   1       25.58       25.33      2.40 o
   5   9   1        5.13        5.69      2.14 o
   6   9   1       17.26       10.37      4.15 o
   0  10   1       17.77       19.79      1.82 o
   1  10   1       31.99       33.51      1.86 o
   2  10   1       73.34       69.62      2.00 o
   3  10   1       21.94       24.71      1.95 o
   4  10   1        0.93       -0.17      1.65 o
   5  10   1        7.71        5.87      3.80 o
   0  11   1        0.53        0.22      1.34 o
   1  11   1        6.83        7.46      1.40 o
   2  11   1       12.27       12.71      1.65 o
   3  11   1        5.84        7.22      2.05 o
   4  11   1        4.36        3.10      2.07 o
   0  12   1        0.02       -0.96      1.80 o
   1  12   1        7.39        6.28      1.64 o
   2  12   1        3.11        3.01      2.30 o
   1   0   2     1022.20      883.63     10.51 o
   2   0   2       96.69       79.02      1.94 o
   3   0   2       65.55       58.87      1.96 o
   4   0   2        3.62        5.24      1.59 o
   5   0   2      773.53      836.52      9.04 o
   6   0   2       11.31       17.33      2.64 o
   7   0   2        1.28        1.06      2.17 o
   8   0   2       15.16       14.97      4.21 o
   9   0   2       18.61        8.14      4.61 o
  10   0   2        0.54       -0.80      3.27 o
   1   1   2     4261.02     3943.13     21.90 o
   2   1   2     4548.85     4479.89     22.96 o
   3   1   2      530.83      503.44      3.96 o
   4   1   2     2564.21     2678.73     15.14 o
   5   1   2       85.75       95.68      2.35 o
   6   1   2      166.37      147.10      3.14 o
   7   1   2      277.04      276.39      4.15 o
   8   1   2        0.18       -0.50      1.97 o
   9   1   2       14.82        9.46      3.10 o
  10   1   2        9.99        7.14      2.98 o
   0   2   2      873.34      815.72     12.31 o
   1   2   2        6.33        6.25      0.53 o
   2   2   2     2330.06     2214.84     10.86 o
   3   2   2     2941.36     3062.62     15.64 o
   4   2   2       90.65      105.95      2.21 o
   5   2   2       60.98       68.08      2.32 o
   6   2   2      102.74       96.12      2.79 o
   7   2   2       21.29       25.18      2.62 o
   8   2   2        1.52       -0.11      1.50 o
   9   2   2        5.83        4.44      2.40 o
   0   3   2      221.42      201.47      4.27 o
   1   3   2      482.32      458.75      2.64 o
   2   3   2     2019.79     2055.32      9.12 o
   3   3   2      213.79      211.59      1.96 o
   4   3   2       15.81       18.16      1.27 o
   5   3   2      139.81      146.21      2.41 o
   6   3   2       27.78       30.12      2.18 o
   7   3   2       75.50       85.60      2.98 o
   8   3   2       27.09       26.88      2.57 o
   9   3   2       15.64        9.92      3.41 o
   0   4   2        7.30        7.61      1.46 o
   1   4   2        1.50        1.32      0.66 o
   2   4   2       46.83       46.12      1.22 o
   3   4   2      234.03      250.35      2.34 o
   4   4   2      313.61      297.16      2.47 o
   5   4   2       77.93       82.28      2.03 o
   6   4   2      195.64      191.69      2.92 o
   7   4   2        9.78       12.14      1.99 o
   8   4   2       61.65       66.71      2.87 o
   9   4   2        4.00        3.20      1.89 o
   0   5   2     1950.39     2012.56     22.47 o
   1   5   2     1005.05     1023.46      5.88 o
   2   5   2      435.61      417.77      2.88 o
   3   5   2      193.99      196.68      1.86 o
   4   5   2       36.98       39.54      1.37 o
   5   5   2      160.53      160.53      2.62 o
   6   5   2      158.41      158.51      2.91 o
   7   5   2       31.88       33.67      1.99 o
   8   5   2        1.41        1.42      1.50 o
   9   5   2       16.26       14.72      3.10 o
   0   6   2        5.60        4.50      1.52 o
   1   6   2       98.60      101.67      1.57 o
   2   6   2       77.43       74.17      1.32 o
   3   6   2      108.80      115.16      2.05 o
   4   6   2      232.96      234.04      2.56 o
   5   6   2      532.59      536.93      5.66 o
   6   6   2       14.15       14.54      1.60 o
   7   6   2       33.94       35.28      2.52 o
   8   6   2        4.75        3.95      1.68 o
   0   7   2        6.60        4.46      2.10 o
   1   7   2      398.88      400.21      3.75 o
   2   7   2       73.04       70.09      1.62 o
   3   7   2       37.45       36.02      1.82 o
   4   7   2      133.41      146.61      3.16 o
   5   7   2       16.55       16.43      1.66 o
   6   7   2      138.66      136.25      2.99 o
   7   7   2       18.05       14.31      2.17 o
   8   7   2        4.77        6.53      1.78 o
   0   8   2      157.46      165.69      3.34 o
   1   8   2       69.70       69.87      2.23 o
   2   8   2      555.01      542.79      4.83 o
   3   8   2       45.67       44.51      2.53 o
   4   8   2       17.40       20.18      2.32 o
   5   8   2       29.15       36.85      2.82 o
   6   8   2        0.78        1.39      1.40 o
   7   8   2       16.78        9.96      2.15 o
   0   9   2        0.28       -0.25      1.09 o
   1   9   2      110.24      106.75      2.19 o
   2   9   2       45.64       41.58      1.83 o
   3   9   2      118.22      123.55      3.04 o
   4   9   2       12.02       13.50      2.26 o
   5   9   2        2.39        3.79      2.83 o
   6   9   2       16.19       18.71      4.85 o
   0  10   2       39.22       40.02      2.14 o
   1  10   2       26.50       27.07      1.60 o
   2  10   2        0.80        1.21      1.15 o
   3  10   2       14.08       12.69      2.00 o
   4  10   2        7.67        7.60      2.15 o
   5  10   2        3.31        4.31      3.07 o
   0  11   2        2.85        2.54      1.66 o
   1  11   2        7.94        6.21      1.39 o
   2  11   2       29.22       35.16      4.14 o
   3  11   2       16.40       12.01      3.56 o
   4  11   2       13.96        8.56      3.03 o
   0  12   2       13.40       13.20      3.67 o
   1  12   2        2.78        1.78      1.67 o
   2  12   2        7.90        7.03      1.96 o
   1   0   3     3105.49     3023.68     17.79 o
   2   0   3       45.21       50.09      1.71 o
   3   0   3     1911.14     1896.88     15.27 o
   4   0   3     1076.02     1078.66     10.41 o
   5   0   3       84.38       83.86      3.06 o
   6   0   3       18.39       14.70      2.45 o
   7   0   3      194.17      198.65      5.72 o
   8   0   3       45.56       53.27      4.16 o
   9   0   3        0.06        1.60      3.04 o
  10   0   3        0.99        1.42      3.51 o
   0   1   3     1811.11     1695.82     22.36 o
   1   1   3     5854.64     5554.54     31.53 o
   2   1   3      358.73      336.51      2.45 o
   3   1   3      848.96      858.06      5.20 o
   4   1   3      310.44      307.98      3.36 o
   5   1   3      262.17      266.82      3.18 o
   6   1   3      102.47      109.07      3.04 o
   7   1   3      252.09      264.19      4.56 o
   8   1   3       27.11       28.61      2.64 o
   9   1   3       10.04        7.99      2.57 o
   0   2   3      360.58      313.76      3.22 o
   1   2   3      132.14      119.20      1.33 o
   2   2   3      392.32      358.71      2.53 o
   3   2   3      561.75      527.01      3.44 o
   4   2   3      209.58      194.66      2.20 o
   5   2   3      347.37      348.76      3.70 o
   6   2   3      526.28      509.10      5.00 o
   7   2   3      222.17      205.24      4.03 o
   8   2   3      130.00      129.70      3.60 o
   9   2   3       37.98       24.76      6.09 o
   0   3   3       73.43       65.63      1.61 o
   1   3   3     1989.93     1890.21     18.37 o
   2   3   3     1379.71     1411.38      6.38 o
   3   3   3      626.30      641.40      3.76 o
   4   3   3      120.45      152.56      2.03 o
   5   3   3      190.48      182.65      2.82 o
   6   3   3       70.31       72.32      2.51 o
   7   3   3      365.70      377.49      5.09 o
   8   3   3      137.76      130.71      3.91 o
   9   3   3       15.43        8.05      2.82 o
   0   4   3      139.39      152.22      2.44 o
   1   4   3      829.87      895.31      5.05 o
   2   4   3       94.60       89.91      1.18 o
   3   4   3     1016.81     1057.50      5.45 o
   4   4   3       67.06       72.55      1.62 o
   5   4   3       57.91       56.63      1.81 o
   6   4   3       78.08       76.89      2.12 o
   7   4   3       95.60       96.01      2.35 o
   8   4   3        5.11        4.08      1.66 o
   9   4   3        0.42       -0.38      1.68 o
   0   5   3      781.04      791.36      8.14 o
   1   5   3        0.64        1.06      0.68 o
   2   5   3      342.90      354.81      2.90 o
   3   5   3       76.19       62.27      1.12 o
   4   5   3       25.95       31.81      1.40 o
   5   5   3      259.00      267.08      3.05 o
   6   5   3      222.32      217.39      3.07 o
   7   5   3       31.34       34.59      2.00 o
   8   5   3        8.33        8.01      1.76 o
   9   5   3       17.74       17.01      3.21 o
   0   6   3      570.66      551.97      6.55 o
   1   6   3       97.72      101.35      1.35 o
   2   6   3       58.06       61.68      1.51 o
   3   6   3      156.26      159.12      2.44 o
   4   6   3      312.68      293.68      3.03 o
   5   6   3      189.65      183.56      2.68 o
   6   6   3       26.30       30.71      1.80 o
   7   6   3       18.88       17.47      1.80 o
   8   6   3        5.03        4.35      1.67 o
   0   7   3      636.62      661.96      8.14 o
   1   7   3       74.69       72.87      1.75 o
   2   7   3       49.78       47.80      1.54 o
   3   7   3       55.29       69.39      2.51 o
   4   7   3       47.20       43.83      2.15 o
   5   7   3       24.67       24.26      1.81 o
   6   7   3       18.59       19.13      1.77 o
   7   7   3       26.01       23.54      4.08 o
   8   7   3        4.59        3.44      1.74 o
   0   8   3       11.29       13.91      2.12 o
   1   8   3      237.34      238.81      2.94 o
   2   8   3      670.47      632.48      4.79 o
   3   8   3       19.43       26.84      1.97 o
   4   8   3      102.82      105.19      3.38 o
   5   8   3       29.94       30.77      2.58 o
   6   8   3       26.62       22.86      2.00 o
   7   8   3        7.15        7.81      2.25 o
   0   9   3        0.22       -0.17      1.11 o
   1   9   3      140.80      151.79      2.43 o
   2   9   3        2.15        2.93      0.98 o
   3   9   3      292.32      294.68      3.72 o
   4   9   3       28.90       27.69      2.88 o
   5   9   3        0.21        0.80      1.82 o
   6   9   3        6.97        5.72      2.01 o
   0  10   3        0.05        0.44      1.39 o
   1  10   3       61.59       66.99      1.96 o
   2  10   3       16.21       13.57      1.50 o
   3  10   3        4.34        3.54      1.86 o
   4  10   3       20.61       21.54      2.71 o
   5  10   3       31.84       45.51      3.24 o
   0  11   3        3.98        3.50      1.74 o
   1  11   3        3.48        3.71      1.07 o
   2  11   3       11.69       13.37      1.98 o
   3  11   3        8.52        7.05      2.59 o
   4  11   3        4.08        1.03      1.71 o
   0  12   3        5.21        4.08      2.92 o
   1  12   3        8.98        6.86      2.04 o
   2  12   3        5.64        1.67      1.89 o
   0   0   4    22037.73    22840.69    216.46 o
   1   0   4    18002.02    18163.17    111.46 o
   2   0   4      107.48       96.76      1.99 o
   3   0   4     1004.47      969.46      8.18 o
   4   0   4       66.11       75.40      2.52 o
   5   0   4      101.61      114.32      4.91 o
   6   0   4      137.41      134.40      4.06 o
   7   0   4        3.39        3.68      2.87 o
   8   0   4        0.47        1.20      2.65 o
   9   0   4        0.02        1.11      2.85 o
   0   1   4      800.16      714.18      5.40 o
   1   1   4     4961.15     4802.29     29.37 o
   2   1   4      737.80      695.37      3.95 o
   3   1   4      203.04      207.63      2.12 o
   4   1   4      924.82      959.56      6.38 o
   5   1   4       98.50      110.81      2.42 o
   6   1   4      145.83      135.86      3.05 o
   7   1   4       41.77       48.35      2.66 o
   8   1   4       59.54       62.91      3.05 o
   9   1   4        1.86        1.26      2.10 o
   0   2   4        8.32       12.35      4.07 o
   1   2   4     1109.20     1039.15      5.12 o
   2   2   4     2162.67     2088.01      9.88 o
   3   2   4      146.74      168.93      1.88 o
   4   2   4      257.44      247.69      2.70 o
   5   2   4      427.67      426.39      4.03 o
   6   2   4      172.64      172.96      3.22 o
   7   2   4      104.24       95.87      2.74 o
   8   2   4       42.67       42.01      2.86 o
   9   2   4       49.93       62.80      3.40 o
   0   3   4     1571.79     1517.42     12.74 o
   1   3   4      689.94      649.03      3.87 o
   2   3   4     1686.30     1666.13      7.50 o
   3   3   4     1376.18     1422.33      7.94 o
   4   3   4      558.55      545.01      4.68 o
   5   3   4      252.98      253.65      3.04 o
   6   3   4      170.97      158.18      2.87 o
   7   3   4      293.03      291.98      4.12 o
   8   3   4        5.79        4.48      2.25 o
   9   3   4       29.08       19.01      4.42 o
   0   4   4      139.28      127.49      2.23 o
   1   4   4     1126.66     1220.62      6.40 o
   2   4   4      752.32      775.99      4.57 o
   3   4   4      505.15      568.02      3.42 o
   4   4   4      192.80      190.20      2.35 o
   5   4   4      241.11      239.07      2.61 o
   6   4   4      105.38      104.11      2.68 o
   7   4   4       56.73       58.22      2.44 o
   8   4   4       10.03        5.99      1.76 o
   9   4   4       14.59       14.47      3.40 o
   0   5   4     1329.73     1381.88     13.03 o
   1   5   4       85.76       89.96      1.13 o
   2   5   4      224.46      227.19      2.41 o
   3   5   4       73.22       71.24      1.22 o
   4   5   4       32.21       34.08      1.39 o
   5   5   4      152.68      161.09      2.65 o
   6   5   4        3.58        3.13      1.25 o
   7   5   4       13.67       13.25      1.96 o
   8   5   4        8.82        9.13      2.06 o
   9   5   4       16.82       15.59      3.63 o
   0   6   4      634.88      609.14      7.17 o
   1   6   4        1.40        2.59      0.72 o
   2   6   4      293.94      307.72      3.46 o
   3   6   4       41.63       46.04      1.81 o
   4   6   4      479.14      461.54      4.29 o
   5   6   4       24.94       24.75      1.66 o
   6   6   4       95.19       92.66      2.19 o
   7   6   4       21.14       16.63      1.89 o
   8   6   4        3.44        3.87      1.75 o
   0   7   4      506.40      534.76      6.59 o
   1   7   4      179.32      173.47      2.19 o
   2   7   4       85.94       84.95      1.60 o
   3   7   4      336.82      340.57      3.93 o
   4   7   4      251.60      246.16      4.10 o
   5   7   4       68.50       62.20      2.09 o
   6   7   4       50.11       48.46      2.07 o
   7   7   4        6.71        4.00      1.73 o
   8   7   4       20.83       28.62      2.33 o
   0   8   4      482.00      488.92      7.13 o
   1   8   4       17.48       20.54      1.18 o
   2   8   4      196.99      196.62      2.35 o
   3   8   4       81.09       79.82      2.32 o
   4   8   4       83.64       82.52      2.93 o
   5   8   4        5.45        5.30      2.04 o
   6   8   4       11.26       11.83      2.16 o
   7   8   4       24.99       17.32      4.42 o
   0   9   4        4.72        4.49      1.53 o
   1   9   4      112.43      115.97      2.36 o
   2   9   4       90.02       92.82      1.85 o
   3   9   4      108.01      110.33      2.53 o
   4   9   4       57.09       62.23      3.88 o
   5   9   4        9.46       11.81      2.55 o
   6   9   4        2.87        2.09      2.00 o
   0  10   4       85.09       84.59      2.70 o
   1  10   4       42.69       46.71      1.90 o
   2  10   4       24.05       25.91      1.57 o
   3  10   4       11.39       11.65      1.95 o
   4  10   4       26.02       31.57      2.72 o
   5  10   4        3.29       -0.18      1.74 o
   0  11   4        2.44        1.85      1.43 o
   1  11   4        0.89        0.41      0.95 o
   2  11   4        4.62        6.36      1.89 o
   3  11   4        4.46        5.77      2.14 o
   4  11   4        1.40        1.43      1.86 o
   0  12   4       15.56       22.36      3.43 o
   1  12   4        8.10        8.23      1.66 o
   1   0   5     1140.00      989.58      6.23 o
   2   0   5      201.43      197.73      5.53 o
   3   0   5      106.67       95.25      2.43 o
   4   0   5       12.45       10.73      1.76 o
   5   0   5      146.19      154.32      3.68 o
   6   0   5       33.31       31.20      3.28 o
   7   0   5        0.00       -0.20      2.10 o
   8   0   5        1.60        1.37      2.66 o
   9   0   5        0.03        0.50      2.86 o
   0   1   5     3901.50     3739.13     31.76 o
   1   1   5    12209.33    12070.89     53.64 o
   2   1   5     1605.64     1524.54      7.78 o
   3   1   5      602.68      578.21      3.67 o
   4   1   5      181.05      173.38      2.17 o
   5   1   5      119.75      112.37      2.43 o
   6   1   5      121.68      118.48      2.71 o
   7   1   5       94.77       92.29      3.29 o
   8   1   5        9.51        9.14      2.33 o
   9   1   5       18.44       13.59      4.16 o
   0   2   5     8514.71     8089.58    214.65 o
   1   2   5     3049.44     2970.14     20.82 o
   2   2   5     1054.74     1019.24      5.22 o
   3   2   5      729.83      720.98      4.52 o
   4   2   5      332.45      350.28      3.17 o
   5   2   5      462.77      441.39      3.90 o
   6   2   5       66.14       72.15      2.50 o
   7   2   5      107.30      105.23      3.01 o
   8   2   5       44.56       50.86      2.74 o
   9   2   5        4.96        3.84      2.57 o
   0   3   5      655.78      649.06      6.27 o
   1   3   5     1013.02     1043.02      5.74 o
   2   3   5       68.61       65.70      1.04 o
   3   3   5       44.41       44.80      1.24 o
   4   3   5      413.62      435.10      3.35 o
   5   3   5      213.51      194.34      2.58 o
   6   3   5      235.27      231.59      3.45 o
   7   3   5       74.62       77.55      3.11 o
   8   3   5        9.14        9.81      2.38 o
   9   3   5        1.29        1.90      2.40 o
   0   4   5      749.56      729.01      7.10 o
   1   4   5     3802.59     4080.01     21.25 o
   2   4   5     1366.09     1422.54      7.77 o
   3   4   5      560.56      585.75      3.45 o
   4   4   5        2.22        0.52      0.87 o
   5   4   5      136.14      138.09      2.31 o
   6   4   5      214.50      207.82      3.55 o
   7   4   5       22.14       22.34      2.79 o
   8   4   5        1.97        0.92      1.75 o
   9   4   5        4.47        3.06      2.17 o
   0   5   5     2797.38     2924.52     25.93 o
   1   5   5      171.62      168.08      1.42 o
   2   5   5       38.59       43.20      1.45 o
   3   5   5        1.30        1.40      0.83 o
   4   5   5      254.17      245.67      2.86 o
   5   5   5      485.29      475.89      4.09 o
   6   5   5       49.47       54.90      1.86 o
   7   5   5        0.75        1.96      1.50 o
   8   5   5       21.57       19.40      3.25 o
   9   5   5        9.18        6.70      2.46 o
   0   6   5      673.33      677.87      7.34 o
   1   6   5      343.61      342.84      2.75 o
   2   6   5       24.11       25.87      1.65 o
   3   6   5       87.15       89.67      2.66 o
   4   6   5      371.53      349.48      5.48 o
   5   6   5       51.80       54.75      1.69 o
   6   6   5       12.15       13.89      1.37 o
   7   6   5        8.83       10.58      1.67 o
   8   6   5       26.82       19.73      4.89 o
   0   7   5        4.45        2.35      1.24 o
   1   7   5      143.04      131.54      1.86 o
   2   7   5       55.02       57.82      1.94 o
   3   7   5      179.22      191.72      2.91 o
   4   7   5       53.41       64.21      2.02 o
   5   7   5      130.17      133.44      2.13 o
   6   7   5       12.90       11.73      1.65 o
   7   7   5       14.37       13.83      1.90 o
   8   7   5        3.55        3.74      2.33 o
   0   8   5       95.07       97.47      3.94 o
   1   8   5       26.78       25.57      1.31 o
   2   8   5      206.23      214.48      2.99 o
   3   8   5        3.76        1.50      1.25 o
   4   8   5       62.92       65.01      2.94 o
   5   8   5       15.35       16.56      2.01 o
   6   8   5        9.00        7.40      1.84 o
   7   8   5       35.81       45.96      3.76 o
   0   9   5       15.79       18.01      1.76 o
   1   9   5       41.97       49.38      1.48 o
   2   9   5       93.73       93.26      2.73 o
   3   9   5      105.29      114.97      2.50 o
   4   9   5        9.55       10.80      1.93 o
   5   9   5       20.69       23.26      2.71 o
   6   9   5        1.64        1.56      1.73 o
   0  10   5        6.82        6.81      1.75 o
   1  10   5       28.62       27.40      1.65 o
   2  10   5        8.02        9.48      1.77 o
   3  10   5       21.83       26.73      2.01 o
   4  10   5       13.24       19.76      2.36 o
   5  10   5        6.56        6.10      2.64 o
   0  11   5       14.12       12.53      1.91 o
   1  11   5       10.99       15.18      1.53 o
   2  11   5       12.40       14.35      1.81 o
   3  11   5        0.95        0.48      1.76 o
   4  11   5       10.64        8.83      1.86 o
   0  12   5       10.33       14.31      3.26 o
   1  12   5        2.37        3.34      1.93 o
   0   0   6     5754.75     5516.16     45.06 o
   1   0   6     8246.81     8109.70     78.12 o
   2   0   6      923.73      917.22      6.52 o
   3   0   6        4.07        5.52      1.28 o
   4   0   6        0.11        2.25      1.66 o
   5   0   6      190.40      191.76      4.45 o
   6   0   6       72.94       71.20      3.50 o
   7   0   6        5.95        5.49      2.66 o
   8   0   6        0.05        0.39      2.19 o
   9   0   6        0.59        1.07      3.76 o
   0   1   6     6386.77     5950.66    129.67 o
   1   1   6     1044.00      988.50      4.22 o
   2   1   6      125.62      117.21      1.41 o
   3   1   6      776.69      747.93      4.53 o
   4   1   6      107.23      102.79      1.83 o
   5   1   6      198.09      222.48      2.68 o
   6   1   6      130.75      127.97      3.07 o
   7   1   6        6.32        8.20      1.90 o
   8   1   6       11.01       14.64      2.11 o
   9   1   6        5.47        7.03      2.54 o
   0   2   6     2113.99     2065.70     16.89 o
   1   2   6      416.36      400.25      2.11 o
   2   2   6      849.43      856.05      4.50 o
   3   2   6      202.76      209.42      2.14 o
   4   2   6       38.25       38.60      1.53 o
   5   2   6       26.89       25.47      1.67 o
   6   2   6      104.38      102.55      2.42 o
   7   2   6       16.62       18.03      2.47 o
   8   2   6        7.90        9.75      2.21 o
   9   2   6        2.06        2.06      2.14 o
   0   3   6      364.95      337.55      4.00 o
   1   3   6     1081.23     1099.63      5.90 o
   2   3   6      305.24      299.39      2.32 o
   3   3   6      160.11      171.87      1.94 o
   4   3   6      301.06      300.57      2.96 o
   5   3   6      432.91      438.97      4.74 o
   6   3   6       77.22       88.27      2.84 o
   7   3   6       38.21       42.20      2.34 o
   8   3   6       26.50       31.27      2.99 o
   9   3   6       10.19        7.10      2.37 o
   0   4   6     1557.10     1603.41     13.97 o
   1   4   6     1052.09     1130.91      6.36 o
   2   4   6     1173.09     1223.78      6.69 o
   3   4   6       19.99       18.30      0.77 o
   4   4   6      145.39      135.71      1.73 o
   5   4   6      155.17      149.32      2.84 o
   6   4   6      237.03      227.65      3.28 o
   7   4   6       37.49       43.67      2.29 o
   8   4   6       19.91       13.90      3.03 o
   9   4   6        6.68        5.22      2.19 o
   0   5   6        9.28       12.44      1.77 o
   1   5   6      376.73      391.14      2.78 o
   2   5   6       99.83      109.78      1.73 o
   3   5   6      288.17      298.42      2.93 o
   4   5   6      117.08      116.43      1.76 o
   5   5   6      477.18      483.58      4.28 o
   6   5   6       29.19       32.08      2.00 o
   7   5   6        2.38        1.13      1.54 o
   8   5   6        0.47        1.37      1.52 o
   0   6   6       47.91       46.90      2.80 o
   1   6   6       19.62       19.90      0.76 o
   2   6   6      170.52      180.23      2.55 o
   3   6   6      122.29      119.34      2.18 o
   4   6   6      389.58      393.01      3.98 o
   5   6   6       25.04       24.41      1.22 o
   6   6   6        0.76        0.90      0.97 o
   7   6   6        9.31        9.41      1.58 o
   8   6   6       23.99       24.34      3.31 o
   0   7   6      117.16      119.87      2.83 o
   1   7   6      610.83      592.97      4.26 o
   2   7   6       10.07       15.08      1.33 o
   3   7   6      276.93      270.12      3.41 o
   4   7   6        8.87       11.15      1.69 o
   5   7   6       20.49       26.35      1.96 o
   6   7   6       81.45       89.95      2.40 o
   7   7   6        7.24        6.76      1.31 o
   8   7   6        1.67        0.61      1.76 o
   0   8   6        9.91        8.18      1.61 o
   1   8   6       64.75       55.27      1.47 o
   2   8   6      312.01      326.05      3.61 o
   3   8   6      221.76      206.88      3.18 o
   4   8   6        6.02        8.48      1.84 o
   5   8   6        4.63        6.59      2.07 o
   6   8   6       28.85       33.27      2.46 o
   7   8   6        0.44        0.89      1.95 o
   0   9   6       50.21       49.72      3.29 o
   1   9   6      105.34       94.52      2.20 o
   2   9   6       14.46       16.90      1.74 o
   3   9   6      120.82      119.59      2.64 o
   4   9   6        2.13        3.33      1.65 o
   5   9   6        7.11        9.61      2.19 o
   6   9   6        0.16        0.89      1.85 o
   0  10   6       17.62       16.10      1.70 o
   1  10   6       13.45       17.42      1.26 o
   2  10   6       15.87       12.22      1.69 o
   3  10   6       20.50       21.62      1.98 o
   4  10   6       14.02       14.54      1.98 o
   5  10   6        1.51        0.77      1.75 o
   0  11   6       49.76       59.18      2.81 o
   1  11   6        9.74       11.38      1.69 o
   2  11   6        1.21        1.76      1.54 o
   3  11   6       11.10       10.70      2.11 o
   4  11   6        0.04        1.35      1.90 o
   0  12   6       46.11       61.70      3.79 o
   1  12   6        0.02        0.92      1.92 o
   1   0   7     1088.94     1054.54      5.84 o
   2   0   7     1628.47     1653.91     11.32 o
   3   0   7       68.78       66.58      1.79 o
   4   0   7     1194.28     1257.27     10.97 o
   5   0   7     1525.58     1501.67     13.49 o
   6   0   7       55.79       46.90      3.04 o
   7   0   7       96.74       85.00      3.75 o
   8   0   7        1.26        2.38      3.47 o
   9   0   7       11.40        9.81      4.01 o
   0   1   7    12911.45    12673.31    142.53 o
   1   1   7     4709.97     4690.60     30.55 o
   2   1   7      343.98      332.55      2.22 o
   3   1   7       88.88       87.22      1.50 o
   4   1   7       90.61       81.75      1.96 o
   5   1   7        7.30        6.98      1.40 o
   6   1   7      283.43      273.60      3.87 o
   7   1   7       18.03       17.15      2.00 o
   8   1   7       13.49       10.83      2.53 o
   9   1   7       15.38       12.88      3.53 o
   0   2   7      349.58      342.46      4.34 o
   1   2   7      411.89      416.45      2.08 o
   2   2   7     1008.47      989.86      5.09 o
   3   2   7      548.72      532.59      3.52 o
   4   2   7      329.24      338.62      2.90 o
   5   2   7       27.86       26.72      1.95 o
   6   2   7       35.02       40.06      2.11 o
   7   2   7      168.57      165.25      3.18 o
   8   2   7        1.77        1.38      1.72 o
   9   2   7       17.77       12.54      3.98 o
   0   3   7      840.13      836.37      5.62 o
   1   3   7      257.60      244.92      1.91 o
   2   3   7      418.41      428.03      3.57 o
   3   3   7      204.43      205.46      2.02 o
   4   3   7       63.99       66.96      1.93 o
   5   3   7      105.98      103.63      2.30 o
   6   3   7       82.81       88.22      2.94 o
   7   3   7       16.16       19.62      2.29 o
   8   3   7       45.84       49.32      2.84 o
   9   3   7        4.22        6.47      2.24 o
   0   4   7      178.02      205.21      2.28 o
   1   4   7     1409.71     1429.26      8.11 o
   2   4   7      160.54      161.65      1.73 o
   3   4   7      304.38      295.48      2.05 o
   4   4   7       79.14       81.97      1.77 o
   5   4   7        2.22        1.77      1.25 o
   6   4   7      142.73      141.66      3.03 o
   7   4   7       76.76       81.46      2.66 o
   8   4   7        1.25        0.53      1.54 o
   9   4   7        4.80        1.00      1.75 o
   0   5   7       78.33       83.75      1.76 o
   1   5   7       69.45       72.97      1.24 o
   2   5   7      393.29      424.68      3.34 o
   3   5   7      415.12      392.49      3.53 o
   4   5   7        9.30        8.48      0.84 o
   5   5   7       63.01       58.24      1.73 o
   6   5   7      112.69      107.68      2.67 o
   7   5   7       42.13       47.59      2.25 o
   8   5   7        7.82        8.52      1.97 o
   0   6   7       34.31       40.04      1.64 o
   1   6   7      146.44      155.28      2.11 o
   2   6   7       32.33       35.12      1.59 o
   3   6   7       62.46       64.73      1.76 o
   4   6   7      151.68      149.38      2.52 o
   5   6   7      104.60       95.28      1.78 o
   6   6   7       72.31       71.12      1.96 o
   7   6   7       45.74       45.94      2.16 o
   8   6   7       13.71       12.72      2.10 o
   0   7   7       23.16       18.93      1.66 o
   1   7   7      120.99      103.74      1.73 o
   2   7   7       14.73       16.31      1.24 o
   3   7   7      208.92      201.39      2.97 o
   4   7   7       21.94       36.24      1.82 o
   5   7   7       72.42       77.52      2.93 o
   6   7   7       11.46        9.90      1.26 o
   7   7   7        2.96        7.06      2.16 o
   0   8   7       68.55       60.54      2.98 o
   1   8   7      151.52      153.59      2.15 o
   2   8   7      177.40      181.07      3.18 o
   3   8   7       13.06       16.49      1.69 o
   4   8   7      106.48       99.95      3.05 o
   5   8   7       14.32       16.37      2.01 o
   6   8   7        5.55        6.33      1.91 o
   7   8   7       12.54        6.94      2.46 o
   0   9   7       25.18       21.02      1.40 o
   1   9   7       99.24      100.20      1.84 o
   2   9   7       17.67       24.31      2.05 o
   3   9   7        4.55        5.05      1.63 o
   4   9   7        6.88        6.38      1.74 o
   5   9   7       36.90       42.56      3.43 o
   6   9   7       15.62       19.89      2.86 o
   0  10   7        2.58        2.42      1.56 o
   1  10   7        8.22        6.57      0.99 o
   2  10   7       32.55       38.81      2.22 o
   3  10   7       11.57       10.90      1.94 o
   4  10   7        7.13        6.87      1.58 o
   5  10   7        5.76        3.98      2.73 o
   0  11   7        0.69        1.78      1.72 o
   1  11   7        2.87        2.45      1.34 o
   2  11   7       50.75       58.98      2.49 o
   3  11   7        0.25        2.70      1.69 o
   0   0   8     4080.53     3989.18     33.01 o
   1   0   8     1627.35     1643.14      9.02 o
   2   0   8      270.38      268.08      2.74 o
   3   0   8      307.43      303.18      3.47 o
   4   0   8       55.10       62.74      2.33 o
   5   0   8      133.74      133.67      3.06 o
   6   0   8      307.47      295.72      5.54 o
   7   0   8       41.88       41.83      3.96 o
   8   0   8       49.78       52.63      4.23 o
   9   0   8        1.39        0.89      2.35 o
   0   1   8     3872.73     3900.84     40.86 o
   1   1   8      992.19      972.25      4.37 o
   2   1   8      200.77      204.18      1.58 o
   3   1   8        5.14        4.61      0.82 o
   4   1   8       25.42       25.24      1.37 o
   5   1   8      110.22      103.14      2.69 o
   6   1   8      492.45      463.35      4.82 o
   7   1   8      207.89      212.53      3.81 o
   8   1   8      125.01      124.89      4.18 o
   9   1   8        2.70        1.95      2.07 o
   0   2   8       18.88       12.90      1.72 o
   1   2   8      193.66      184.65      1.32 o
   2   2   8     1188.15     1214.59      6.03 o
   3   2   8      132.16      132.21      1.68 o
   4   2   8      209.74      220.85      2.50 o
   5   2   8       11.76       13.17      1.39 o
   6   2   8       22.44       30.90      2.23 o
   7   2   8      180.34      176.69      3.57 o
   8   2   8       14.23       17.33      2.60 o
   9   2   8        0.21        2.31      2.38 o
   0   3   8       78.69       90.03      2.13 o
   1   3   8       52.59       55.86      0.93 o
   2   3   8      463.26      518.55      3.07 o
   3   3   8      189.33      197.32      2.16 o
   4   3   8      139.36      131.62      2.16 o
   5   3   8        5.74        6.34      1.34 o
   6   3   8       30.23       38.12      2.29 o
   7   3   8      179.63      187.62      4.09 o
   8   3   8       86.16       90.47      3.13 o
   9   3   8       11.41        4.96      2.33 o
   0   4   8      183.88      203.94      1.91 o
   1   4   8     2431.40     2580.36     13.65 o
   2   4   8      961.88      977.75      5.70 o
   3   4   8       48.55       41.17      1.25 o
   4   4   8      288.13      285.66      3.19 o
   5   4   8        8.94       11.27      1.70 o
   6   4   8       11.67       11.12      1.71 o
   7   4   8       30.74       26.29      3.00 o
   8   4   8        5.23        3.27      2.10 o
   9   4   8       33.65       18.08      6.29 o
   0   5   8      508.61      546.12      5.10 o
   1   5   8       52.02       45.94      0.97 o
   2   5   8      107.88       98.71      1.86 o
   3   5   8      113.42      115.15      1.90 o
   4   5   8      121.31      118.76      1.98 o
   5   5   8      222.84      233.93      3.94 o
   6   5   8       61.45       61.72      1.91 o
   7   5   8       12.14        8.49      1.84 o
   8   5   8       17.08       15.15      3.41 o
   0   6   8      470.58      490.91      4.88 o
   1   6   8       91.67       92.92      1.77 o
   2   6   8       83.03       79.35      1.87 o
   3   6   8       57.84       66.43      1.66 o
   4   6   8       15.88       18.59      1.77 o
   5   6   8       37.14       35.74      1.64 o
   6   6   8       48.05       43.54      2.86 o
   7   6   8       45.99       45.83      2.35 o
   8   6   8        2.84        3.62      2.14 o
   0   7   8      499.11      501.03      6.30 o
   1   7   8      138.20      134.17      2.06 o
   2   7   8      127.85      126.33      2.08 o
   3   7   8       58.94       63.94      2.05 o
   4   7   8       74.97       73.08      2.25 o
   5   7   8       10.06       10.32      1.71 o
   6   7   8       10.32       12.77      1.92 o
   7   7   8        5.19        7.80      2.25 o
   0   8   8       77.68       77.14      2.75 o
   1   8   8       28.68       29.05      1.54 o
   2   8   8       43.57       50.97      2.17 o
   3   8   8       66.88       71.29      2.73 o
   4   8   8      103.27       98.09      2.56 o
   5   8   8        6.83        3.57      2.19 o
   6   8   8       20.79       33.39      2.93 o
   7   8   8        1.77        1.63      2.01 o
   0   9   8       95.61       90.97      2.26 o
   1   9   8       16.65       19.08      1.53 o
   2   9   8        7.28        8.70      1.38 o
   3   9   8        1.49        0.25      1.16 o
   4   9   8        5.79        4.37      1.77 o
   5   9   8       13.11       14.27      2.54 o
   6   9   8        0.08       -0.88      1.86 o
   0  10   8        0.58        0.73      1.10 o
   1  10   8       21.57       23.18      1.48 o
   2  10   8       21.57       25.20      2.54 o
   3  10   8        1.78        3.59      1.53 o
   4  10   8        3.46        3.78      1.97 o
   5  10   8        8.16       11.88      2.47 o
   0  11   8        3.71        5.96      2.56 o
   1  11   8        7.05        6.87      1.74 o
   2  11   8        5.17        4.67      1.66 o
   3  11   8        9.66        8.42      1.90 o
   1   0   9      248.43      249.04      2.41 o
   2   0   9     1301.17     1292.21      8.72 o
   3   0   9      787.71      780.89      6.47 o
   4   0   9        9.06       12.08      1.69 o
   5   0   9      129.13      121.13      3.13 o
   6   0   9       10.76       10.88      2.84 o
   7   0   9      207.14      205.70      5.40 o
   8   0   9        6.22        6.89      2.59 o
   9   0   9       20.11       11.64      4.61 o
   0   1   9      397.43      366.79      2.60 o
   1   1   9      645.12      636.67      2.93 o
   2   1   9      398.67      402.07      2.52 o
   3   1   9      136.06      134.90      1.71 o
   4   1   9      325.30      334.26      3.14 o
   5   1   9       32.23       34.52      1.70 o
   6   1   9       49.17       55.88      2.42 o
   7   1   9       92.14       86.18      2.85 o
   8   1   9       70.31       78.59      3.08 o
   9   1   9        7.58        6.53      2.07 o
   0   2   9      819.22      767.54      5.69 o
   1   2   9      483.75      450.15      2.24 o
   2   2   9     1068.82     1064.77      4.93 o
   3   2   9      121.43      120.50      1.69 o
   4   2   9       37.03       39.18      1.57 o
   5   2   9       50.73       52.00      1.78 o
   6   2   9        8.94        7.38      1.80 o
   7   2   9       47.68       49.30      2.73 o
   8   2   9        4.18        3.45      2.37 o
   9   2   9        3.49        2.62      2.21 o
   0   3   9      739.98      796.57      8.05 o
   1   3   9       60.31       65.62      0.84 o
   2   3   9       66.19       72.99      1.07 o
   3   3   9      905.03      896.07      5.32 o
   4   3   9      247.72      245.73      2.62 o
   5   3   9      137.72      125.23      2.41 o
   6   3   9       73.00       76.41      2.29 o
   7   3   9       81.42       91.48      3.18 o
   8   3   9       21.28       11.02      3.14 o
   9   3   9       21.79       10.33      4.03 o
   0   4   9       70.91       96.20      1.21 o
   1   4   9      901.28      974.73      4.85 o
   2   4   9       38.27       46.75      0.96 o
   3   4   9      456.74      469.34      3.49 o
   4   4   9       13.30       14.39      1.55 o
   5   4   9       33.30       32.73      1.76 o
   6   4   9        0.05        1.61      1.44 o
   7   4   9       36.82       38.78      4.89 o
   8   4   9       25.16       30.80      5.34 o
   9   4   9        7.54        5.06      2.45 o
   0   5   9      138.66      157.68      1.89 o
   1   5   9       22.89       25.30      0.83 o
   2   5   9       69.11       64.45      1.48 o
   3   5   9      261.96      258.31      2.54 o
   4   5   9      202.49      202.16      2.59 o
   5   5   9      178.01      180.01      2.57 o
   6   5   9      116.66      116.42      2.71 o
   7   5   9       26.28       22.07      2.57 o
   8   5   9       10.24        6.31      2.07 o
   0   6   9       11.24       12.50      1.39 o
   1   6   9      164.76      168.76      1.98 o
   2   6   9       40.55       35.69      1.54 o
   3   6   9        4.58        6.64      1.09 o
   4   6   9      148.04      155.28      2.67 o
   5   6   9       29.92       29.37      2.24 o
   6   6   9        8.13       10.04      1.29 o
   7   6   9       29.14       40.50      2.07 o
   8   6   9        3.70        4.33      2.30 o
   0   7   9       29.42       31.22      2.03 o
   1   7   9      125.97      133.67      2.10 o
   2   7   9      109.86      114.79      1.98 o
   3   7   9      112.24      110.99      2.17 o
   4   7   9       13.70       16.67      1.88 o
   5   7   9       52.37       55.95      2.28 o
   6   7   9       54.38       61.96      2.61 o
   7   7   9       13.38       11.18      2.64 o
   0   8   9       42.98       42.31      2.00 o
   1   8   9      112.51      113.47      2.26 o
   2   8   9        3.00        2.69      1.20 o
   3   8   9       25.66       29.18      2.22 o
   4   8   9       24.69       31.57      1.91 o
   5   8   9       19.68       21.46      2.30 o
   6   8   9        8.43       11.20      2.06 o
   7   8   9       24.89       26.87      4.17 o
   0   9   9       77.30       72.75      1.99 o
   1   9   9        3.06        2.05      1.22 o
   2   9   9        4.49        7.23      1.58 o
   3   9   9        0.49       -0.09      0.95 o
   4   9   9       25.76       27.90      2.44 o
   5   9   9        3.86        6.03      2.72 o
   6   9   9       14.69       15.67      2.49 o
   0  10   9        9.82        8.61      1.58 o
   1  10   9       10.75       11.19      1.55 o
   2  10   9       12.16       12.44      2.08 o
   3  10   9       51.62       62.15      2.75 o
   4  10   9       33.52       39.54      2.39 o
   5  10   9        3.61        2.71      2.76 o
   0  11   9       10.63       10.44      2.61 o
   1  11   9        2.06        2.63      1.37 o
   2  11   9        2.35        2.23      1.53 o
   3  11   9       12.72       11.23      2.14 o
   0   0  10     1799.21     1859.65     15.80 o
   1   0  10      477.26      482.14      3.48 o
   2   0  10      245.41      214.87      2.57 o
   3   0  10       54.02       50.77      1.73 o
   4   0  10      590.06      601.64      5.77 o
   5   0  10       28.65       33.57      2.69 o
   6   0  10      201.94      199.15      5.25 o
   7   0  10        2.04        3.64      2.55 o
   8   0  10        0.14        2.05      2.65 o
   9   0  10        1.45        0.18      2.62 o
   0   1  10      780.71      793.60      4.69 o
   1   1  10      816.39      842.57      3.72 o
   2   1  10      253.75      285.12      1.95 o
   3   1  10      362.86      347.67      2.60 o
   4   1  10       41.01       41.21      1.66 o
   5   1  10      318.60      299.07      3.60 o
   6   1  10       10.30       13.16      1.68 o
   7   1  10        2.54        3.45      1.76 o
   8   1  10        3.03        1.97      1.72 o
   9   1  10        5.19        1.03      1.84 o
   0   2  10     1696.79     1708.01     12.05 o
   1   2  10      458.64      454.89      2.42 o
   2   2  10      834.27      848.79      4.33 o
   3   2  10      172.87      180.21      1.97 o
   4   2  10       48.80       43.30      1.81 o
   5   2  10       92.73       90.47      2.11 o
   6   2  10      270.61      271.95      3.65 o
   7   2  10       16.26       17.31      2.05 o
   8   2  10       28.07       22.07      4.28 o
   9   2  10        0.64       -0.43      1.80 o
   0   3  10       59.31       62.94      2.21 o
   1   3  10       58.89       50.95      0.81 o
   2   3  10      220.13      225.82      1.68 o
   3   3  10      179.26      178.69      1.77 o
   4   3  10       23.30       28.88      1.35 o
   5   3  10      181.77      181.83      2.55 o
   6   3  10       32.89       38.28      2.02 o
   7   3  10      113.83      122.93      3.05 o
   8   3  10       14.97       10.19      3.89 o
   9   3  10       16.47       11.30      4.59 o
   0   4  10      196.78      189.00      3.17 o
   1   4  10       14.62       15.17      0.45 o
   2   4  10      100.92       92.96      1.25 o
   3   4  10      128.58      128.95      1.81 o
   4   4  10      137.04      135.29      2.23 o
   5   4  10      189.16      180.17      2.80 o
   6   4  10       11.71       11.63      1.93 o
   7   4  10       24.24       21.09      2.70 o
   8   4  10       12.25        6.80      2.49 o
   0   5  10       12.21       12.52      0.80 o
   1   5  10       63.29       62.85      1.13 o
   2   5  10       76.42       75.81      1.86 o
   3   5  10      219.42      220.20      2.39 o
   4   5  10      176.06      197.45      2.63 o
   5   5  10      215.92      204.91      2.58 o
   6   5  10       35.61       34.93      1.95 o
   7   5  10        0.02       -0.44      1.16 o
   8   5  10        6.38        3.15      1.82 o
   0   6  10        2.56        1.82      0.81 o
   1   6  10      319.20      318.48      2.92 o
   2   6  10       96.27       92.66      2.06 o
   3   6  10       33.79       35.57      1.39 o
   4   6  10      121.27      124.74      2.29 o
   5   6  10       43.80       44.22      1.96 o
   6   6  10       11.71        7.45      1.42 o
   7   6  10        6.03        5.27      2.20 o
   8   6  10        1.08        1.38      2.07 o
   0   7  10       51.32       53.35      1.72 o
   1   7  10       31.79       34.79      1.60 o
   2   7  10      288.67      271.90      2.92 o
   3   7  10        3.50        2.34      1.08 o
   4   7  10       45.30       56.82      2.07 o
   5   7  10       91.49       98.03      2.55 o
   6   7  10        0.21        1.21      1.49 o
   7   7  10        3.69        1.50      1.73 o
   0   8  10       24.99       20.19      1.05 o
   1   8  10       39.53       36.39      1.81 o
   2   8  10      154.96      138.18      2.50 o
   3   8  10        3.72        3.40      1.27 o
   4   8  10       16.62       19.05      1.96 o
   5   8  10        8.64        6.72      2.07 o
   6   8  10        9.04       10.85      2.15 o
   0   9  10       21.45       17.75      0.86 o
   1   9  10       73.17       67.21      1.92 o
   2   9  10       37.86       42.64      2.36 o
   3   9  10       13.31       11.05      1.73 o
   4   9  10       25.26       34.06      2.35 o
   5   9  10        0.26       -0.98      1.58 o
   0  10  10       11.16       12.60      2.06 o
   1  10  10        0.99        0.36      1.02 o
   2  10  10       61.98       72.45      2.43 o
   3  10  10        9.66        7.52      2.11 o
   4  10  10        9.05       10.04      1.85 o
   0  11  10       24.52       35.57      4.34 o
   1  11  10        0.21        0.27      1.45 o
   2  11  10       15.36        9.82      2.10 o
   1   0  11      943.75      960.46      6.19 o
   2   0  11      184.02      203.46      2.14 o
   3   0  11      682.35      734.46      6.53 o
   4   0  11        1.64        1.92      1.36 o
   5   0  11       48.02       53.09      2.70 o
   6   0  11      258.17      258.80      5.06 o
   7   0  11      127.19      128.24      6.27 o
   8   0  11        3.68        4.01      2.63 o
   9   0  11        0.24       -0.04      1.92 o
   0   1  11     2345.14     2420.85     13.39 o
   1   1  11     1182.20     1202.39      5.51 o
   2   1  11      306.15      305.06      2.09 o
   3   1  11       32.78       31.04      1.08 o
   4   1  11       23.17       26.29      1.27 o
   5   1  11      105.72      105.93      2.19 o
   6   1  11       76.48       73.69      2.34 o
   7   1  11       38.46       39.64      2.52 o
   8   1  11        9.87        9.58      2.30 o
   9   1  11        5.63        3.07      2.14 o
   0   2  11     2091.47     2169.29     14.96 o
   1   2  11     2618.81     2675.94     11.24 o
   2   2  11       39.21       51.36      0.96 o
   3   2  11      573.22      594.53      3.83 o
   4   2  11      159.11      162.50      2.65 o
   5   2  11      217.25      212.43      3.05 o
   6   2  11       41.05       44.37      2.09 o
   7   2  11       37.85       40.39      2.34 o
   8   2  11        7.91        3.18      1.82 o
   9   2  11       38.12       43.41      6.35 o
   0   3  11      157.77      156.47      2.71 o
   1   3  11       25.87       23.75      0.61 o
   2   3  11      359.61      350.90      2.23 o
   3   3  11       61.21       63.15      1.27 o
   4   3  11       66.68       65.80      1.75 o
   5   3  11       50.72       51.22      2.17 o
   6   3  11       12.44       13.87      1.73 o
   7   3  11       28.16       24.95      3.27 o
   8   3  11       12.54        7.29      3.03 o
   9   3  11        6.60        5.09      2.44 o
   0   4  11        0.73        1.51      0.97 o
   1   4  11      150.51      154.23      1.50 o
   2   4  11      148.22      141.48      1.59 o
   3   4  11      235.55      235.31      1.98 o
   4   4  11       94.47       95.78      2.02 o
   5   4  11      213.47      223.52      3.24 o
   6   4  11       62.43       57.66      2.56 o
   7   4  11       26.18       22.19      3.09 o
   8   4  11       13.65        9.67      2.98 o
   0   5  11      113.06      126.40      3.00 o
   1   5  11      107.29      104.75      1.09 o
   2   5  11      132.33      145.18      1.95 o
   3   5  11        2.37        1.69      0.86 o
   4   5  11       23.13       26.51      1.48 o
   5   5  11      248.98      244.60      2.72 o
   6   5  11       45.45       49.05      4.09 o
   7   5  11       11.48        8.00      1.47 o
   8   5  11        6.04        3.84      1.54 o
   0   6  11       24.56       24.96      0.98 o
   1   6  11      303.75      300.20      2.41 o
   2   6  11      152.49      168.37      1.92 o
   3   6  11        9.80        8.53      1.09 o
   4   6  11       63.52       68.23      2.10 o
   5   6  11      109.19      106.71      2.50 o
   6   6  11       53.26       49.59      3.27 o
   7   6  11        0.72        1.95      1.74 o
   0   7  11       75.12       80.64      1.71 o
   1   7  11       95.87       94.36      1.80 o
   2   7  11      240.02      233.82      2.52 o
   3   7  11       14.14        8.66      1.22 o
   4   7  11       26.80       23.93      1.61 o
   5   7  11        7.40        9.67      1.51 o
   6   7  11       28.54       31.58      2.66 o
   7   7  11        6.07        4.05      2.16 o
   0   8  11       66.42       55.80      1.52 o
   1   8  11        7.86        8.98      1.11 o
   2   8  11       30.21       28.22      1.82 o
   3   8  11       29.33       28.22      1.51 o
   4   8  11        0.93        1.88      1.41 o
   5   8  11       28.08       32.54      2.58 o
   6   8  11        6.39        4.47      1.87 o
   0   9  11       81.89       79.37      1.48 o
   1   9  11       11.64       13.74      1.49 o
   2   9  11        2.31        2.10      1.28 o
   3   9  11        7.82        8.10      1.79 o
   4   9  11       59.78       65.07      2.18 o
   5   9  11       12.32       14.86      2.21 o
   0  10  11       18.81       11.80      3.00 o
   1  10  11        3.68        2.06      1.37 o
   2  10  11        6.39        5.84      1.59 o
   3  10  11        7.86        6.74      1.72 o
   4  10  11        0.90        1.41      1.65 o
   0  11  11        4.60        5.53      4.72 o
   1  11  11        5.09        4.05      4.15 o
   2  11  11       11.43       10.60      2.11 o
   0   0  12        0.32        3.82      0.87 o
   1   0  12       99.88      110.94      1.68 o
   2   0  12       36.96       40.05      2.55 o
   3   0  12      170.22      173.00      3.07 o
   4   0  12       36.23       39.05      2.01 o
   5   0  12       97.76      115.85      3.24 o
   6   0  12      186.98      201.09      4.30 o
   7   0  12       51.18       51.73      3.32 o
   8   0  12        1.25        0.72      2.19 o
   9   0  12        1.00        0.20      2.33 o
   0   1  12      844.35      826.63      5.31 o
   1   1  12      528.66      559.51      3.02 o
   2   1  12      268.46      277.55      2.00 o
   3   1  12      116.63      120.07      1.74 o
   4   1  12       22.22       24.96      1.41 o
   5   1  12       94.74       92.57      2.20 o
   6   1  12      187.72      191.48      3.23 o
   7   1  12      105.28      107.77      2.85 o
   8   1  12        1.96        0.48      1.55 o
   9   1  12        2.90        0.72      1.86 o
   0   2  12     3085.23     3304.35     22.92 o
   1   2  12     1089.20     1065.31      5.51 o
   2   2  12      353.53      351.37      2.26 o
   3   2  12      141.33      155.52      1.84 o
   4   2  12      126.11      124.81      2.13 o
   5   2  12       78.59       82.40      2.29 o
   6   2  12       20.32       22.56      1.69 o
   7   2  12        7.55        7.69      1.79 o
   8   2  12        9.06        3.52      1.97 o
   9   2  12       10.09        1.94      1.96 o
   0   3  12      572.09      550.52      6.36 o
   1   3  12      470.95      494.67      3.35 o
   2   3  12       41.60       38.82      0.93 o
   3   3  12      138.99      130.86      1.55 o
   4   3  12      563.89      588.08      4.39 o
   5   3  12       37.09       41.29      2.09 o
   6   3  12       23.34       20.61      1.81 o
   7   3  12       40.72       42.76      3.09 o
   8   3  12       35.41       30.72      8.46 o
   0   4  12       36.30       35.76      1.76 o
   1   4  12      415.12      425.34      4.36 o
   2   4  12      128.10      130.52      1.68 o
   3   4  12       49.68       42.68      1.25 o
   4   4  12       75.45       77.63      1.69 o
   5   4  12      306.13      290.27      3.50 o
   6   4  12       18.74       26.77      1.93 o
   7   4  12       11.57       11.53      2.38 o
   8   4  12       13.23        6.58      2.66 o
   0   5  12       42.59       49.90      1.72 o
   1   5  12       84.33       80.44      1.77 o
   2   5  12      295.80      305.09      2.55 o
   3   5  12       30.08       26.37      1.22 o
   4   5  12        5.68        4.82      1.15 o
   5   5  12       88.59       88.32      2.79 o
   6   5  12       31.63       31.17      3.13 o
   7   5  12        3.46        3.83      1.26 o
   8   5  12       15.37        6.93      2.50 o
   0   6  12      114.20       99.31      3.35 o
   1   6  12      384.46      372.77      4.83 o
   2   6  12      129.02      129.59      1.71 o
   3   6  12       18.02       22.99      1.66 o
   4   6  12      160.77      158.43      2.66 o
   5   6  12       18.80       20.71      2.11 o
   6   6  12       51.78       50.24      2.52 o
   7   6  12        0.60       -0.32      1.42 o
   0   7  12       65.47       63.01      1.39 o
   1   7  12        2.31        4.08      0.72 o
   2   7  12      323.25      326.10      3.11 o
   3   7  12       12.84       13.77      1.33 o
   4   7  12       29.64       32.25      1.77 o
   5   7  12        7.66       10.59      1.63 o
   6   7  12       19.14       16.97      2.03 o
   7   7  12        0.90        0.53      1.64 o
   0   8  12      110.38      106.69      1.91 o
   1   8  12        7.25        7.28      0.83 o
   2   8  12       42.64       38.07      1.58 o
   3   8  12      140.08      141.87      2.15 o
   4   8  12        2.50        1.77      1.26 o
   5   8  12        1.46        1.43      1.87 o
   6   8  12        8.20        5.59      2.04 o
   0   9  12       91.03       91.97      2.49 o
   1   9  12        6.28        6.29      1.03 o
   2   9  12        7.93        5.74      1.48 o
   3   9  12       12.95       10.05      2.08 o
   4   9  12       14.35       10.35      1.76 o
   5   9  12       14.99       17.02      2.96 o
   0  10  12       46.52       48.93      2.19 o
   1  10  12        5.43        4.88      1.31 o
   2  10  12       19.04       19.55      3.00 o
   3  10  12       31.41       34.17      7.46 o
   4  10  12       14.02       10.05      2.57 o
   0  11  12       20.44       32.55      6.18 o
   1  11  12        1.48       -0.77      3.66 o
   1   0  13       24.65       27.43      1.19 o
   2   0  13      482.88      526.76      4.10 o
   3   0  13      737.63      744.08      6.41 o
   4   0  13       33.82       39.55      2.19 o
   5   0  13        0.90       -0.17      1.36 o
   6   0  13        9.56       10.87      2.34 o
   7   0  13       90.92       97.62      4.12 o
   8   0  13       10.65        6.92      3.55 o
   9   0  13        0.06        0.93      3.28 o
   0   1  13      302.63      292.41      2.55 o
   1   1  13     1082.08     1126.74      6.04 o
   2   1  13       32.62       35.10      0.90 o
   3   1  13      137.61      138.37      1.69 o
   4   1  13       18.87       23.46      1.51 o
   5   1  13      227.51      237.93      3.18 o
   6   1  13       21.21       22.74      2.15 o
   7   1  13        4.07        3.04      1.56 o
   8   1  13        4.03        2.30      1.80 o
   0   2  13       88.16       95.35      2.33 o
   1   2  13      529.53      517.26      3.32 o
   2   2  13       76.67       76.11      1.06 o
   3   2  13      287.40      293.40      2.30 o
   4   2  13       48.55       49.00      1.62 o
   5   2  13       24.93       26.10      1.88 o
   6   2  13       24.67       27.54      2.06 o
   7   2  13       80.41       89.98      2.90 o
   8   2  13        0.15        0.67      1.57 o
   0   3  13        8.58       10.29      2.13 o
   1   3  13      826.79      818.74      4.75 o
   2   3  13      237.09      245.14      1.75 o
   3   3  13      243.37      247.38      2.10 o
   4   3  13       47.40       51.22      1.31 o
   5   3  13       23.99       25.07      1.80 o
   6   3  13        4.51        3.80      1.63 o
   7   3  13        9.45        6.31      1.78 o
   8   3  13        1.48        2.00      1.71 o
   0   4  13      632.49      609.59      7.70 o
   1   4  13       38.78       37.95      2.07 o
   2   4  13       41.93       50.28      1.35 o
   3   4  13       33.38       34.59      1.05 o
   4   4  13      102.31       94.10      1.67 o
   5   4  13       45.47       45.63      2.09 o
   6   4  13       44.27       49.91      2.31 o
   7   4  13       22.36       22.27      4.04 o
   8   4  13        5.17        2.93      1.97 o
   0   5  13        5.50       11.88      1.78 o
   1   5  13      102.04       98.58      2.66 o
   2   5  13       20.85       19.77      0.68 o
   3   5  13        0.60        1.09      0.83 o
   4   5  13       21.54       17.66      1.49 o
   5   5  13       77.74       82.00      2.31 o
   6   5  13        2.93        1.16      0.88 o
   7   5  13       26.31       24.56      4.69 o
   8   5  13       19.37        8.81      3.35 o
   0   6  13       17.36       25.62      2.12 o
   1   6  13      199.55      177.53      3.68 o
   2   6  13       19.35       25.88      0.84 o
   3   6  13      118.94      121.68      2.07 o
   4   6  13       12.95       14.04      1.68 o
   5   6  13        0.91        1.69      1.25 o
   6   6  13       54.97       59.13      2.75 o
   7   6  13        8.72        5.57      2.01 o
   0   7  13        7.31        8.75      1.62 o
   1   7  13        6.19        4.76      0.50 o
   2   7  13      285.84      283.22      3.26 o
   3   7  13        1.99        1.78      1.10 o
   4   7  13       22.25       22.01      1.74 o
   5   7  13       31.34       32.11      2.76 o
   6   7  13       15.20       11.06      2.91 o
   0   8  13        0.01        0.63      0.87 o
   1   8  13       20.50       21.40      0.84 o
   2   8  13      123.92      126.43      2.18 o
   3   8  13       30.57       36.64      1.64 o
   4   8  13        5.62        6.18      1.57 o
   5   8  13       15.59       18.71      2.63 o
   6   8  13        0.70       -0.19      1.28 o
   0   9  13        2.59        0.43      0.89 o
   1   9  13       20.69       22.14      1.56 o
   2   9  13       37.96       41.71      1.82 o
   3   9  13        1.80        1.38      1.23 o
   4   9  13       23.81       24.87      2.45 o
   5   9  13       16.00       15.26      2.50 o
   0  10  13       33.59       43.52      4.72 o
   1  10  13       23.90       19.71      6.93 o
   2  10  13        3.36        2.80      1.71 o
   3  10  13       14.36        8.54      3.81 o
   0  11  13       65.45       77.49      7.43 o
   0   0  14       30.60       29.81      1.78 o
   1   0  14      610.50      577.95      4.90 o
   2   0  14      178.66      171.72      2.41 o
   3   0  14       62.67       63.12      1.80 o
   4   0  14       76.46       92.00      2.98 o
   5   0  14       38.30       43.43      3.19 o
   6   0  14        8.77       10.48      2.21 o
   7   0  14       10.90        8.17      2.62 o
   8   0  14        4.20        0.58      2.06 o
   0   1  14       37.67       49.94      1.23 o
   1   1  14      222.56      252.16      2.33 o
   2   1  14      651.85      666.33      3.66 o
   3   1  14       56.75       63.17      1.35 o
   4   1  14      156.00      157.70      2.35 o
   5   1  14      110.94      121.82      2.79 o
   6   1  14       56.10       58.71      2.25 o
   7   1  14        7.75        7.73      1.82 o
   8   1  14       35.62       33.79      7.78 o
   0   2  14       36.73       44.29      1.37 o
   1   2  14      149.77      136.40      1.51 o
   2   2  14      244.81      264.93      2.04 o
   3   2  14      116.08      123.28      1.59 o
   4   2  14        2.97        3.42      1.13 o
   5   2  14       57.50       65.04      2.28 o
   6   2  14       95.70       97.24      2.36 o
   7   2  14        9.19        8.73      2.04 o
   8   2  14       21.55       11.83      4.09 o
   0   3  14       54.57       51.17      2.15 o
   1   3  14      201.86      201.84      2.58 o
   2   3  14       15.27       19.29      0.71 o
   3   3  14       11.74        8.03      0.81 o
   4   3  14       38.17       34.35      1.19 o
   5   3  14       64.75       64.92      2.22 o
   6   3  14       88.09       96.60      2.61 o
   7   3  14       18.86       15.29      3.01 o
   8   3  14        3.52        1.91      1.88 o
   0   4  14      551.18      550.87      7.09 o
   1   4  14       41.85       36.96      1.76 o
   2   4  14       89.22       92.89      1.25 o
   3   4  14      280.43      283.65      2.21 o
   4   4  14       71.49       68.13      1.59 o
   5   4  14      156.84      156.58      2.41 o
   6   4  14       11.65       11.23      1.78 o
   7   4  14        7.95        4.01      1.93 o
   8   4  14        4.70        1.05      1.76 o
   0   5  14      265.61      281.90      4.77 o
   1   5  14      106.65      117.90      3.08 o
   2   5  14      300.23      296.43      2.95 o
   3   5  14       32.27       31.19      1.18 o
   4   5  14       79.79       78.00      1.92 o
   5   5  14       12.97       10.87      1.69 o
   6   5  14       27.85       23.45      3.17 o
   7   5  14        6.02        4.64      1.76 o
   0   6  14       92.82       96.27      3.31 o
   1   6  14      108.97      113.08      2.74 o
   2   6  14        4.98        6.40      0.99 o
   3   6  14       41.21       40.79      1.55 o
   4   6  14       52.66       54.53      1.81 o
   5   6  14       46.08       44.92      5.55 o
   6   6  14       41.60       47.04      2.62 o
   7   6  14        8.24        6.31      2.08 o
   0   7  14       58.21       48.73      2.16 o
   1   7  14       25.17       23.55      2.21 o
   2   7  14      122.80      108.36      1.93 o
   3   7  14       31.14       29.60      1.24 o
   4   7  14       53.56       58.53      2.44 o
   5   7  14       21.94       24.26      2.26 o
   6   7  14       10.72        6.42      1.98 o
   1   8  14        8.36        4.35      0.85 o
   2   8  14       19.16       12.57      1.24 o
   3   8  14        8.13        4.51      1.13 o
   4   8  14        3.06        1.21      1.39 o
   5   8  14       20.70       22.80      4.40 o
   0   9  14        8.83        3.63      3.39 o
   1   9  14        9.48        7.87      2.19 o
   2   9  14        7.13        5.55      1.09 o
   3   9  14        0.06       -0.52      1.67 o
   4   9  14       32.76       31.36      4.80 o
   0  10  14        5.86        7.61      4.26 o
   1  10  14        1.86        1.65      2.45 o
   2  10  14        0.10       -0.49      2.50 o
   3  10  14        5.24        2.81      2.17 o
   1   0  15        3.92        3.65      0.95 o
   2   0  15      318.56      354.55      3.44 o
   3   0  15      114.90      128.91      2.70 o
   4   0  15        3.76        4.56      1.50 o
   5   0  15       17.66       25.48      2.27 o
   6   0  15      226.25      243.10      4.93 o
   7   0  15        0.00        1.81      2.03 o
   8   0  15       69.06       78.82      5.35 o
   0   1  15        5.72        4.36      0.72 o
   1   1  15       50.93       51.79      1.00 o
   2   1  15      230.95      241.90      2.23 o
   3   1  15      104.50      105.60      1.55 o
   4   1  15      144.54      141.59      2.09 o
   5   1  15      134.99      148.72      2.43 o
   6   1  15        4.64        6.00      1.71 o
   7   1  15       15.72       11.72      2.01 o
   8   1  15        7.31        3.80      2.03 o
   0   2  15       50.41       44.79      1.08 o
   1   2  15      219.56      207.96      1.67 o
   2   2  15       53.45       54.82      0.98 o
   3   2  15       51.09       50.17      1.40 o
   4   2  15       49.22       53.38      1.61 o
   5   2  15       28.35       29.59      1.60 o
   6   2  15       31.43       35.01      1.94 o
   7   2  15        0.91        1.75      1.85 o
   8   2  15        5.73        2.39      1.85 o
   0   3  15       86.13       90.76      3.53 o
   1   3  15      153.62      156.88      2.67 o
   2   3  15       33.25       37.57      0.82 o
   3   3  15      336.55      329.32      2.42 o
   4   3  15      180.26      187.78      2.25 o
   5   3  15       15.01       19.59      1.30 o
   6   3  15       35.71       35.70      2.15 o
   7   3  15       51.03       52.70      4.31 o
   8   3  15       22.18       23.12      5.48 o
   0   4  15      200.29      184.07      3.89 o
   1   4  15      145.97      139.11      2.57 o
   2   4  15       69.87       70.49      1.40 o
   3   4  15       30.83       28.59      1.01 o
   4   4  15      260.05      254.57      2.58 o
   5   4  15      235.82      245.86      3.00 o
   6   4  15      211.73      215.39      3.16 o
   7   4  15        9.23        8.58      1.93 o
   0   5  15      379.82      368.34      5.77 o
   1   5  15      171.29      169.92      3.83 o
   2   5  15      449.07      456.53      3.58 o
   3   5  15       12.73       10.51      0.81 o
   4   5  15       21.30       19.47      1.32 o
   5   5  15      121.02      119.30      2.74 o
   6   5  15       20.01       15.29      2.07 o
   7   5  15       24.70       21.66      3.99 o
   0   6  15      135.06      137.43      4.64 o
   1   6  15      282.18      296.54      4.87 o
   2   6  15      152.56      154.69      2.97 o
   3   6  15       82.27       84.86      2.06 o
   4   6  15        7.69        7.20      1.19 o
   5   6  15       56.96       59.48      4.04 o
   6   6  15       11.69        6.67      1.81 o
   7   6  15        1.55        1.51      1.67 o
   0   7  15       40.03       37.29      2.92 o
   1   7  15       42.23       37.85      2.58 o
   2   7  15       20.16       21.06      1.48 o
   3   7  15      104.60       97.75      1.66 o
   4   7  15       46.99       50.87      2.04 o
   5   7  15        6.05        5.49      1.39 o
   6   7  15        7.37        3.97      1.73 o
   0   8  15       29.75       13.20     10.74 o
   1   8  15        6.80        3.84      1.98 o
   2   8  15       21.17        7.88      3.93 o
   3   8  15        4.13        3.76      1.04 o
   4   8  15        1.97        2.17      1.25 o
   5   8  15       26.20       21.44      5.35 o
   0   9  15        0.01        0.29      2.66 o
   1   9  15        0.78        0.22      1.31 o
   2   9  15        3.80        4.42      2.26 o
   3   9  15        0.21        2.65      2.12 o
   4   9  15        2.80        3.18      2.27 o
   0  10  15        4.51        2.59      3.87 o
   1  10  15        2.42        1.47      2.44 o
   2  10  15        7.89        3.30      3.12 o
   0   0  16      105.18      101.99      2.23 o
   1   0  16       10.05        5.47      1.09 o
   2   0  16       29.87       26.77      1.37 o
   3   0  16        0.02       -0.01      0.83 o
   4   0  16       25.04       23.91      2.30 o
   5   0  16      265.41      278.58      5.36 o
   6   0  16        0.63        1.90      1.97 o
   7   0  16       85.95       85.67      4.50 o
   8   0  16        0.01       -0.84      2.65 o
   0   1  16       11.13       12.38      0.88 o
   1   1  16        2.73        3.59      0.74 o
   2   1  16        9.77        7.55      1.06 o
   3   1  16       39.03       38.25      1.32 o
   4   1  16       18.07       19.64      1.37 o
   5   1  16       51.34       54.57      2.02 o
   6   1  16      169.01      174.96      2.95 o
   7   1  16        0.84       -0.08      1.27 o
   8   1  16        2.03        1.02      1.66 o
   0   2  16      237.00      248.00      2.31 o
   1   2  16      221.22      217.85      1.59 o
   2   2  16       27.96       32.80      0.96 o
   3   2  16        4.86        4.54      0.92 o
   4   2  16       97.56       98.17      1.85 o
   5   2  16       24.19       26.90      1.56 o
   6   2  16       23.96       25.74      2.14 o
   7   2  16       16.07       11.58      2.23 o
   8   2  16        8.44        1.91      1.73 o
   0   3  16      202.32      193.70      3.90 o
   1   3  16      538.84      544.58      4.74 o
   2   3  16      259.48      281.36      2.37 o
   3   3  16       89.09       82.98      1.47 o
   4   3  16       81.76       88.58      1.79 o
   5   3  16        4.47        4.23      1.16 o
   6   3  16        4.97        6.00      1.96 o
   7   3  16        8.19        5.73      1.86 o
   8   3  16        1.70        0.93      1.77 o
   0   4  16        0.04       -1.40      2.05 o
   1   4  16      203.42      199.59      3.38 o
   2   4  16      628.19      644.46      4.53 o
   3   4  16       87.61       85.63      1.44 o
   4   4  16      208.92      219.02      2.59 o
   5   4  16      114.25      108.20      2.62 o
   6   4  16        8.22        5.84      1.35 o
   7   4  16        5.38        5.24      1.89 o
   0   5  16       33.75       35.19      2.94 o
   1   5  16      188.82      188.25      3.26 o
   2   5  16       52.04       45.78      1.63 o
   3   5  16      123.72      123.23      2.48 o
   4   5  16      158.60      148.57      2.27 o
   5   5  16       11.39        9.85      1.62 o
   6   5  16        3.59        2.54      1.42 o
   7   5  16        9.19        6.57      1.79 o
   0   6  16       59.24       56.45      2.91 o
   1   6  16       77.40       83.81      2.85 o
   2   6  16       73.74       75.50      3.55 o
   3   6  16       15.31       11.25      0.75 o
   4   6  16       26.49       29.00      2.09 o
   5   6  16        2.01        2.24      1.46 o
   6   6  16       14.33        9.47      2.88 o
   0   7  16        0.57        0.96      1.32 o
   1   7  16       10.10        8.36      2.79 o
   2   7  16       46.34       47.48      4.81 o
   3   7  16       62.47       63.06      4.56 o
   4   7  16        2.35        3.05      1.21 o
   5   7  16        8.31        4.60      1.56 o
   6   7  16       34.36       41.80      5.73 o
   0   8  16        5.06       -0.34      2.41 o
   1   8  16       22.07       -0.11      1.92 o
   2   8  16       29.65       -0.01      2.06 o
   3   8  16        9.30        4.36      2.37 o
   4   8  16        0.37        0.66      1.16 o
   5   8  16        2.36        1.60      1.58 o
   0   9  16       12.30       -1.53      3.98 o
   1   9  16        0.59        0.21      2.07 o
   2   9  16        4.53        2.76      1.85 o
   3   9  16        2.57        0.48      1.95 o
   4   9  16       18.68       10.63      4.65 o
   0  10  16        6.63        4.36      3.65 o
   1  10  16        1.20        1.46      3.65 o
   2  10  16       24.54       26.06      6.20 o
   1   0  17      119.31      127.55      2.18 o
   2   0  17       99.22      102.84      2.26 o
   3   0  17       59.03       64.59      2.18 o
   4   0  17       13.56       18.73      2.29 o
   5   0  17       26.91       31.05      2.35 o
   6   0  17        4.81        4.75      2.88 o
   7   0  17        5.24        5.76      2.48 o
   8   0  17        6.02        0.18      2.51 o
   0   1  17      117.05      137.11      1.85 o
   1   1  17       64.01       64.32      1.20 o
   2   1  17      149.04      150.43      2.05 o
   3   1  17       14.89       16.09      1.16 o
   4   1  17       50.70       58.33      1.60 o
   5   1  17       64.41       69.46      2.21 o
   6   1  17      104.06      109.53      2.60 o
   7   1  17        0.26       -1.23      1.61 o
   8   1  17        2.25        1.38      1.83 o
   0   2  17      108.61      104.57      1.39 o
   1   2  17      433.60      432.27      2.54 o
   2   2  17       61.69       62.64      1.41 o
   3   2  17      203.83      205.19      2.10 o
   4   2  17        8.63        9.89      1.25 o
   5   2  17       30.15       32.44      1.79 o
   6   2  17        9.42        9.05      1.57 o
   7   2  17       51.24       54.26      5.09 o
   8   2  17        0.31        0.88      1.74 o
   0   3  17     1732.58     1816.82     20.68 o
   1   3  17       84.91       85.79      2.44 o
   2   3  17       19.92       19.04      0.99 o
   3   3  17      123.68      134.67      1.81 o
   4   3  17      242.46      247.28      2.81 o
   5   3  17        4.87        5.63      1.25 o
   6   3  17        6.78        6.64      1.42 o
   7   3  17       15.03        9.71      2.44 o
   0   4  17      136.11      132.30      3.67 o
   1   4  17      344.32      343.08      4.75 o
   2   4  17       32.74       34.82      2.15 o
   3   4  17      430.40      417.30      3.85 o
   4   4  17       13.24       11.40      1.23 o
   5   4  17       51.11       51.24      1.58 o
   6   4  17        2.10        1.54      1.31 o
   7   4  17        3.35        2.71      1.85 o
   0   5  17        6.99        4.44      2.50 o
   1   5  17      148.68      157.57      3.57 o
   2   5  17       18.15       16.41      2.29 o
   3   5  17       13.39       13.38      0.85 o
   4   5  17       25.64       25.69      1.32 o
   5   5  17       19.17       14.40      2.67 o
   6   5  17        1.13        1.29      1.32 o
   7   5  17        8.65        6.83      1.86 o
   0   6  17        0.13        2.33      2.04 o
   1   6  17       27.47       28.83      2.46 o
   2   6  17       58.00       65.48      3.29 o
   3   6  17      100.57      106.16      2.05 o
   4   6  17       14.63       13.45      1.72 o
   5   6  17       13.04       10.76      2.51 o
   6   6  17        2.83        2.20      1.39 o
   0   7  17       33.77        4.11      4.32 o
   1   7  17        4.64        1.64      1.89 o
   2   7  17       37.33       19.52      8.79 o
   3   7  17       10.07        5.54      1.95 o
   4   7  17        7.37        4.53      1.39 o
   5   7  17       14.42       11.28      2.56 o
   0   8  17       15.69        0.25      3.34 o
   1   8  17        4.61        0.91      1.69 o
   2   8  17        7.75        3.37      1.88 o
   3   8  17       14.97        5.26      3.63 o
   4   8  17       33.66       41.93      6.98 o
   0   9  17        0.23        0.28      2.62 o
   1   9  17        0.18        0.27      2.39 o
   2   9  17       10.40        6.76      3.24 o
   3   9  17        4.25        1.16      2.66 o
   0  10  17       22.93       -0.22      3.84 o
   0   0  18        0.02       -0.31      1.07 o
   1   0  18       19.25       24.31      1.67 o
   2   0  18       23.31       29.83      1.93 o
   3   0  18        0.62        1.64      1.27 o
   4   0  18        0.10       -0.72      1.12 o
   5   0  18       71.08       79.08      4.05 o
   6   0  18        2.02        2.17      1.99 o
   7   0  18       30.10       24.46      7.36 o
   0   1  18       74.24       83.21      1.77 o
   1   1  18       55.73       60.09      1.13 o
   2   1  18      149.48      162.27      2.39 o
   3   1  18        5.23        6.25      0.95 o
   4   1  18       72.28       70.21      1.87 o
   5   1  18       12.35       12.37      1.47 o
   6   1  18       24.27       24.15      2.54 o
   7   1  18        3.45        2.05      1.52 o
   0   2  18       56.89       49.76      1.32 o
   1   2  18      259.61      265.16      2.61 o
   2   2  18      107.63      117.82      2.02 o
   3   2  18      201.16      207.82      2.43 o
   4   2  18       44.47       45.87      1.69 o
   5   2  18       27.31       30.01      1.49 o
   6   2  18        6.53        5.85      1.55 o
   7   2  18       15.61        9.26      2.77 o
   0   3  18      104.21      100.19      3.48 o
   1   3  18      159.23      156.70      2.76 o
   2   3  18      407.98      427.52      4.05 o
   3   3  18       52.11       51.92      1.29 o
   4   3  18       15.86       14.86      1.19 o
   5   3  18       17.57       23.69      1.69 o
   6   3  18       31.59       29.12      3.73 o
   7   3  18       19.43       13.88      2.87 o
   0   4  18      153.44      149.93      4.33 o
   1   4  18      232.09      238.46      4.49 o
   2   4  18       22.49       21.52      1.43 o
   3   4  18      225.29      213.17      2.51 o
   4   4  18       70.04       75.31      1.72 o
   5   4  18       38.69       37.95      2.45 o
   6   4  18        0.55        0.14      0.98 o
   7   4  18        6.06        5.18      1.81 o
   0   5  18      194.79      215.62      4.87 o
   1   5  18       41.86       39.18      2.69 o
   2   5  18        7.06        6.98      2.01 o
   3   5  18       72.35       71.85      1.98 o
   4   5  18       27.10       30.98      2.16 o
   5   5  18       33.46       32.30      5.00 o
   6   5  18        6.57        5.47      1.50 o
   0   6  18      202.77      205.95      4.63 o
   1   6  18       65.14       61.84      2.66 o
   2   6  18       12.29       10.33      2.18 o
   3   6  18        7.94        6.25      1.03 o
   4   6  18       27.00       25.34      4.92 o
   5   6  18        2.97        1.91      1.61 o
   6   6  18       13.78        7.72      2.07 o
   0   7  18        1.81        1.96      1.57 o
   1   7  18       31.27        0.00      2.28 o
   2   7  18        6.23        3.88      2.08 o
   3   7  18        4.16        1.56      2.31 o
   4   7  18       10.82        6.71      1.78 o
   5   7  18        3.62        0.87      1.52 o
   0   8  18        0.58        0.23      2.73 o
   1   8  18        0.99        0.07      1.15 o
   2   8  18       14.15        7.81      3.52 o
   3   8  18        0.79       -0.38      2.20 o
   4   8  18        6.97        2.52      2.52 o
   0   9  18        1.09        0.36      2.80 o
   1   9  18       12.80       -0.52      2.67 o
   2   9  18        5.34        1.70      3.34 o
   1   0  19       67.51       80.32      1.91 o
   2   0  19       81.06       81.71      3.06 o
   3   0  19        4.80        5.35      1.69 o
   4   0  19       53.90       55.22      2.94 o
   5   0  19       57.94       61.84      2.82 o
   6   0  19       87.09      100.99      4.28 o
   7   0  19       31.71       18.77      8.13 o
   0   1  19       99.23      103.60      1.75 o
   1   1  19       29.17       30.72      1.06 o
   2   1  19       23.76       27.64      1.57 o
   3   1  19       34.66       33.53      1.49 o
   4   1  19       74.76       78.70      1.76 o
   5   1  19       15.33       16.18      1.43 o
   6   1  19       42.78       48.31      2.79 o
   7   1  19       16.96        8.28      2.54 o
   0   2  19      282.32      277.13      3.14 o
   1   2  19       18.72       17.13      0.86 o
   2   2  19       86.70       83.50      1.67 o
   3   2  19       40.59       41.92      1.45 o
   4   2  19       54.28       55.48      1.74 o
   5   2  19       16.04       15.98      1.45 o
   6   2  19        5.97        5.15      1.53 o
   7   2  19        4.40        2.61      1.73 o
   0   3  19        0.27       -0.42      1.19 o
   1   3  19      334.57      327.70      3.72 o
   2   3  19       71.12       78.23      1.76 o
   3   3  19      124.68      116.66      2.14 o
   4   3  19       36.03       39.31      1.62 o
   5   3  19       16.91       17.39      1.43 o
   6   3  19       46.86       52.09      3.47 o
   7   3  19       12.21        8.10      1.67 o
   0   4  19      188.21      195.07      3.77 o
   1   4  19       48.03       47.17      3.38 o
   2   4  19       58.94       64.09      2.11 o
   3   4  19       38.04       32.79      1.29 o
   4   4  19       63.96       60.93      2.03 o
   5   4  19       28.21       27.46      2.17 o
   6   4  19       14.35       10.14      2.54 o
   0   5  19        5.77        8.07      2.20 o
   1   5  19      172.02      177.00      3.64 o
   2   5  19       95.33       96.22      2.98 o
   3   5  19       23.33       24.11      2.06 o
   4   5  19        1.47        0.68      0.59 o
   5   5  19       15.36       11.53      2.05 o
   6   5  19        3.89        1.84      1.42 o
   0   6  19       26.56       34.55      3.86 o
   1   6  19       30.43       31.21      6.21 o
   2   6  19       33.23       26.25      4.19 o
   3   6  19        2.97        1.97      1.99 o
   4   6  19       10.99        5.76      1.65 o
   5   6  19        4.97        4.66      1.64 o
   0   7  19       38.57       23.00     14.80 o
   1   7  19        3.49        1.02      1.44 o
   2   7  19        2.75        0.87      2.19 o
   3   7  19       35.70       36.42      7.08 o
   4   7  19       17.21       11.37      3.47 o
   5   7  19        2.33        1.10      2.52 o
   0   8  19       18.54       -0.29      3.05 o
   1   8  19       10.11       -0.15      1.79 o
   2   8  19        0.42       -0.98      2.15 o
   3   8  19       17.39       11.65      5.26 o
   0   9  19        5.72        1.26      3.25 o
   1   9  19        4.51       -0.41      2.45 o
   2   9  19       14.36        2.85      3.37 o
   0   0  20       66.44       67.37      2.53 o
   1   0  20       32.34       29.98      1.68 o
   2   0  20        7.89        5.10      1.41 o
   3   0  20        0.00       -1.09      1.24 o
   4   0  20       30.34       30.91      3.01 o
   5   0  20        0.00        0.93      1.46 o
   6   0  20       92.59       95.64      3.28 o
   7   0  20       25.45        8.15      4.71 o
   0   1  20       33.49       30.49      1.43 o
   1   1  20        4.17        3.55      0.75 o
   2   1  20        4.52        3.63      0.92 o
   3   1  20       58.75       61.33      1.96 o
   4   1  20       46.26       49.70      1.73 o
   5   1  20      103.71      107.54      2.56 o
   6   1  20       16.84       17.39      1.99 o
   7   1  20        8.00        4.95      1.58 o
   0   2  20       11.26        8.64      0.81 o
   1   2  20       79.18       76.92      1.38 o
   2   2  20      114.86      121.24      1.64 o
   3   2  20       17.96       15.14      1.36 o
   4   2  20       35.18       39.78      1.59 o
   5   2  20        0.01       -0.44      1.00 o
   6   2  20       38.89       41.15      3.03 o
   7   2  20        5.48        3.16      1.95 o
   0   3  20      257.35      261.82      4.68 o
   1   3  20       39.46       37.07      1.93 o
   2   3  20       84.91       78.25      1.46 o
   3   3  20       25.34       25.68      0.94 o
   4   3  20       31.24       31.83      1.77 o
   5   3  20       51.05       55.47      1.95 o
   6   3  20       13.85       11.53      2.64 o
   0   4  20      133.14      134.69      3.50 o
   1   4  20       73.53       75.81      2.95 o
   2   4  20       84.89       87.46      2.94 o
   3   4  20       28.15       28.43      2.16 o
   4   4  20       41.97       39.02      2.90 o
   5   4  20        0.74        0.31      0.85 o
   6   4  20        2.74        1.15      1.21 o
   0   5  20        5.93       10.06      2.33 o
   1   5  20       22.08       17.36      2.57 o
   2   5  20        9.14        7.71      2.28 o
   3   5  20       35.86       31.78      4.21 o
   4   5  20       53.63       54.61      4.40 o
   5   5  20        5.95        2.63      1.68 o
   6   5  20        0.77        1.27      1.60 o
   0   6  20       10.85        7.38      2.37 o
   1   6  20       13.64        8.64      3.62 o
   2   6  20       18.79       16.15      4.24 o
   3   6  20       10.87        5.29      2.55 o
   4   6  20        9.09        8.31      2.34 o
   5   6  20        3.28        0.33      2.39 o
   0   7  20        4.48       -0.14      2.67 o
   1   7  20        2.50        1.12      1.99 o
   2   7  20        2.69        0.44      1.79 o
   3   7  20        4.30        2.95      2.10 o
   4   7  20        0.22        0.59      1.99 o
   0   8  20        0.54        0.54      2.79 o
   1   8  20        0.48        0.74      2.95 o
   2   8  20       13.84        5.68      3.19 o
   3   8  20       29.95        9.45      5.86 o
   1   0  21       65.69       63.99      1.70 o
   2   0  21      169.51      176.43      3.20 o
   3   0  21      172.41      176.98      3.46 o
   4   0  21      174.81      190.24      3.92 o
   5   0  21        0.86        1.31      1.86 o
   6   0  21       36.31       42.49      3.76 o
   0   1  21       12.48        8.51      1.02 o
   1   1  21       53.08       52.82      1.23 o
   2   1  21       80.77       79.36      1.60 o
   3   1  21        9.10        9.27      1.16 o
   4   1  21       92.05       98.54      2.24 o
   5   1  21       59.26       67.78      1.91 o
   6   1  21       44.25       51.33      2.74 o
   0   2  21      170.33      161.44      3.10 o
   1   2  21       22.39       26.16      1.00 o
   2   2  21       92.78       89.88      1.47 o
   3   2  21       12.05       12.95      1.24 o
   4   2  21        6.93        5.42      1.32 o
   5   2  21       20.92       27.49      1.78 o
   6   2  21        5.19        5.66      1.44 o
   0   3  21       95.37       89.94      4.04 o
   1   3  21       40.46       39.65      2.32 o
   2   3  21       43.06       47.51      2.42 o
   3   3  21       18.63       20.52      1.38 o
   4   3  21       15.65       11.80      1.14 o
   5   3  21       28.27       28.74      1.94 o
   6   3  21       15.69       12.87      2.15 o
   0   4  21       36.97       44.35      3.21 o
   1   4  21       14.97       13.81      1.97 o
   2   4  21       10.53       10.88      2.22 o
   3   4  21       19.22       16.01      1.75 o
   4   4  21       17.48       17.27      1.50 o
   5   4  21       38.97       39.63      4.66 o
   6   4  21        7.55        4.31      1.67 o
   0   5  21        5.38        4.31      2.58 o
   1   5  21        6.25        7.13      1.89 o
   2   5  21       17.69       19.22      2.46 o
   3   5  21       31.72       37.71      5.83 o
   4   5  21       27.28        0.47      2.32 o
   5   5  21        0.29        1.44      1.62 o
   0   6  21        0.21       -0.51      1.27 o
   1   6  21       34.70       36.23      4.25 o
   2   6  21       11.52        8.30      3.36 o
   3   6  21       18.71       13.43      5.10 o
   4   6  21        5.00        1.81      2.29 o
   0   7  21        0.41       -0.04      2.60 o
   1   7  21        4.60        1.82      2.35 o
   2   7  21        0.98        0.41      1.65 o
   3   7  21        0.84       -0.65      2.01 o
   4   7  21        2.42        2.35      2.72 o
   0   8  21        2.73        0.64      3.88 o
   1   8  21        9.86       -0.49      2.80 o
   2   8  21        5.60        0.31      2.56 o
   0   0  22       20.23       13.67      2.48 o
   1   0  22       87.98       90.54      2.25 o
   2   0  22        0.78        2.25      1.47 o
   3   0  22       49.69       64.48      3.48 o
   4   0  22       87.30       91.88      3.38 o
   5   0  22      107.95      115.84      3.49 o
   6   0  22       20.77       23.68      2.30 o
   0   1  22       24.79       24.17      1.62 o
   1   1  22       19.62       19.70      0.88 o
   2   1  22       33.94       33.09      1.25 o
   3   1  22        8.86        6.97      1.29 o
   4   1  22        3.42        2.70      1.34 o
   5   1  22        7.65        9.22      1.71 o
   6   1  22       27.82       26.70      1.93 o
   0   2  22       10.44        8.38      0.75 o
   1   2  22       12.91       11.42      0.66 o
   2   2  22       24.53       27.41      0.91 o
   3   2  22       23.08       28.10      1.40 o
   4   2  22       16.42       18.60      1.59 o
   5   2  22       12.51       14.17      1.55 o
   6   2  22        9.57        9.32      1.66 o
   0   3  22        4.95        6.68      2.01 o
   1   3  22       12.48       11.64      1.70 o
   2   3  22       38.64       37.94      1.23 o
   3   3  22        8.48        7.19      0.76 o
   4   3  22       29.29       29.58      1.26 o
   5   3  22       15.20       16.02      2.24 o
   6   3  22        5.00        5.61      1.42 o
   0   4  22        0.15        1.89      1.99 o
   1   4  22      104.08      112.11      3.59 o
   2   4  22       10.48       11.94      2.04 o
   3   4  22        4.23        5.79      1.20 o
   4   4  22        9.00        7.09      1.62 o
   5   4  22       16.75        5.51      2.82 o
   0   5  22       67.53       68.39      3.33 o
   1   5  22       67.66       78.09      3.24 o
   2   5  22       12.94        8.00      2.73 o
   3   5  22        9.30        3.18      2.27 o
   4   5  22        5.52        1.30      1.99 o
   5   5  22        7.04        4.15      3.03 o
   0   6  22        0.08        0.75      2.93 o
   1   6  22       22.03        9.58      5.14 o
   2   6  22        8.41        3.34      2.42 o
   3   6  22       11.52        8.42      2.76 o
   4   6  22        7.62        1.34      2.18 o
   0   7  22        0.98        0.25      3.41 o
   1   7  22        6.88        2.78      1.93 o
   2   7  22       14.20        9.52      4.22 o
   3   7  22        7.05        4.11      2.58 o
   0   8  22        2.19       -0.53      3.71 o
   1   8  22        9.31       -0.61      2.76 o
   1   0  23        2.87        3.24      1.03 o
   2   0  23        1.81        0.62      1.14 o
   3   0  23       85.07       96.54      3.58 o
   4   0  23       11.88        9.00      2.34 o
   5   0  23       78.11       81.17      3.44 o
   6   0  23        0.02       -0.98      1.77 o
   0   1  23        6.28        3.92      1.29 o
   1   1  23        0.28        1.29      0.73 o
   2   1  23       23.48       20.16      1.31 o
   3   1  23       24.41       29.22      1.83 o
   4   1  23       51.37       53.51      2.26 o
   5   1  23        3.87        3.27      1.53 o
   6   1  23       21.57       22.73      1.96 o
   0   2  23       17.60       21.84      0.88 o
   1   2  23       19.15       18.38      0.89 o
   2   2  23       33.69       32.08      1.07 o
   3   2  23       31.83       37.90      1.58 o
   4   2  23        3.06        2.94      1.25 o
   5   2  23       11.49       10.38      1.55 o
   0   3  23       31.97       35.85      3.12 o
   1   3  23       69.50       70.89      2.38 o
   2   3  23        1.96        1.74      1.79 o
   3   3  23       11.33        7.53      0.67 o
   4   3  23        0.43        2.11      1.18 o
   5   3  23       14.82       16.62      2.45 o
   0   4  23       15.24       16.89      3.11 o
   1   4  23        3.59        4.87      2.18 o
   2   4  23       35.30       41.56      2.60 o
   3   4  23        2.60        2.76      1.67 o
   4   4  23       28.49       32.17      6.46 o
   5   4  23        6.02       -0.23      2.16 o
   0   5  23       10.69       15.25      3.91 o
   1   5  23        7.53        8.61      2.23 o
   2   5  23       19.50       12.01      4.61 o
   3   5  23        8.42        4.47      2.11 o
   4   5  23        3.37        1.75      2.12 o
   0   6  23        6.24        1.46      3.62 o
   1   6  23        2.18        1.11      1.71 o
   2   6  23        5.11        3.51      2.27 o
   3   6  23        8.69        3.49      2.55 o
   0   7  23        0.40        0.08      2.45 o
   1   7  23        2.55       -0.41      2.09 o
   2   7  23        0.99        0.57      1.57 o
   0   0  24       57.46       58.79      2.82 o
   1   0  24        0.07       -0.36      1.00 o
   2   0  24       19.64       23.70      2.09 o
   3   0  24       75.89       76.15      2.70 o
   4   0  24        3.58        1.45      1.58 o
   5   0  24       26.42       31.99      4.95 o
   0   1  24        2.40        0.92      1.17 o
   1   1  24       29.07       29.74      1.18 o
   2   1  24        9.23       10.80      1.24 o
   3   1  24       32.03       34.75      1.71 o
   4   1  24       10.03        9.57      1.45 o
   5   1  24       39.72       48.38      2.53 o
   0   2  24       24.37       25.93      2.64 o
   1   2  24       19.43       18.86      0.91 o
   2   2  24       23.90       24.57      1.05 o
   3   2  24        6.10        6.37      1.22 o
   4   2  24       20.52       24.33      1.54 o
   5   2  24        1.94        1.78      1.56 o
   0   3  24       10.90       11.20      3.78 o
   1   3  24       10.08        9.81      1.65 o
   2   3  24        1.84        2.28      1.42 o
   3   3  24       14.37       14.16      1.20 o
   4   3  24        0.25        2.79      1.73 o
   5   3  24       25.76       24.84      3.85 o
   0   4  24       35.52       37.61      3.90 o
   1   4  24       41.82       46.51      2.91 o
   2   4  24       28.93       31.16      2.72 o
   3   4  24       12.36       11.69      2.90 o
   4   4  24        1.22       -0.53      2.10 o
   0   5  24       18.65       14.97      7.37 o
   1   5  24       12.69        7.01      2.75 o
   2   5  24       13.04        7.77      3.41 o
   3   5  24        3.73        3.57      2.29 o
   4   5  24       11.87        3.38      2.58 o
   0   6  24        0.67        0.73      2.69 o
   1   6  24       20.11        8.52      4.09 o
   2   6  24        8.92        2.97      2.82 o
   0   7  24        0.14        0.08      2.65 o
   1   0  25        0.50        0.54      0.99 o
   2   0  25       51.17       48.68      2.18 o
   3   0  25        0.34        0.33      1.77 o
   4   0  25       22.28       22.15      3.28 o
   5   0  25        3.17        1.59      1.92 o
   0   1  25       16.14       14.12      1.52 o
   1   1  25       29.14       29.53      1.04 o
   2   1  25       20.28       21.77      1.22 o
   3   1  25        4.64        4.91      1.42 o
   4   1  25        1.38        1.31      1.33 o
   5   1  25        0.40        0.42      1.22 o
   0   2  25        0.57        0.88      1.63 o
   1   2  25       11.70       15.37      0.97 o
   2   2  25        6.60        4.17      1.00 o
   3   2  25       11.46        9.64      1.66 o
   4   2  25        0.88        0.93      1.55 o
   0   3  25        0.00        0.34      2.75 o
   1   3  25        2.65        2.07      1.44 o
   2   3  25        0.68        1.18      1.66 o
   3   3  25       13.85       17.10      1.91 o
   4   3  25        0.12        2.12      1.70 o
   0   4  25        7.15        8.05      4.14 o
   1   4  25        0.45        1.57      1.51 o
   2   4  25       12.36       11.11      3.05 o
   3   4  25        0.25        0.81      1.34 o
   4   4  25        8.12        8.08      2.49 o
   0   5  25       16.97        4.73      5.90 o
   1   5  25        8.80        4.96      2.44 o
   2   5  25       12.75        4.87      2.23 o
   3   5  25       17.51        9.95      4.10 o
   0   6  25       21.44        7.78      7.35 o
   1   6  25       18.13        9.46      3.64 o
   0   0  26        1.39        1.34      1.36 o
   1   0  26       22.81       20.90      2.43 o
   2   0  26        4.51        4.56      1.67 o
   3   0  26        2.00        4.13      1.70 o
   4   0  26       12.98       10.04      2.50 o
   0   1  26       39.17       41.61      2.47 o
   1   1  26       15.62       12.06      0.95 o
   2   1  26        3.04        3.62      0.81 o
   3   1  26        9.78       11.02      1.45 o
   4   1  26       35.20       36.37      2.18 o
   0   2  26       37.77       38.62      4.07 o
   1   2  26        1.13        1.92      1.41 o
   2   2  26        7.94        9.05      1.59 o
   3   2  26        4.83        4.05      1.62 o
   4   2  26       24.26       29.14      2.81 o
   0   3  26        0.32       -0.79      2.13 o
   1   3  26       14.38        9.60      2.13 o
   2   3  26       11.87       13.12      2.03 o
   3   3  26        1.79        2.00      1.87 o
   0   4  26       78.45       85.55      5.21 o
   1   4  26       30.03       37.10      2.80 o
   2   4  26        1.93       -0.30      1.56 o
   3   4  26        4.85        1.42      2.36 o
   0   5  26       10.91        3.52      4.33 o
   1   5  26       33.25       22.55      5.96 o
   2   5  26        3.69        1.92      2.31 o
   1   0  27        4.08        3.34      1.24 o
   2   0  27        6.48        4.80      1.25 o
   3   0  27        1.14        2.89      1.82 o
   0   1  27        7.09        5.50      2.14 o
   1   1  27        3.92        4.65      1.48 o
   2   1  27       15.34       13.95      1.53 o
   3   1  27        0.65        2.41      1.40 o
   0   2  27        4.97        4.16      2.11 o
   1   2  27       14.92       14.76      1.91 o
   2   2  27        4.13        4.21      1.62 o
   3   2  27       12.03       13.71      2.04 o
   0   3  27       21.84       22.09      4.43 o
   1   3  27        3.24        2.91      1.74 o
   2   3  27       28.57       32.51      3.00 o
   0   4  27        0.60        1.99      5.19 o
   1   4  27       32.16       24.83      4.94 o
   0   0  28        9.71        5.79      1.95 o
   1   0  28        3.10        2.72      1.66 o
   2   0  28        0.00        0.88      1.69 o
   0   1  28        9.91        7.33      2.37 o
   1   1  28        1.17        1.60      1.26 o
   2   1  28        1.29        1.79      1.53 o
   0   2  28        0.03        0.17      1.83 o
   1   2  28        0.09       -1.29      1.59 o
   2   2  28       36.16       35.15      2.56 o
   0   3  28       17.79       17.24      4.43 o
   1   3  28       16.30       13.45      2.00 o
   1   0  29        0.00        0.18      2.51 o
   0   1  29        1.94        2.79      2.31 o
 
